# Supplementary material for: Comparative proteomic analysis of virulent and avirulent strains of Toxoplasma gondii reveals strain-specific patterns
Source: Oncotarget. 2017 Jul 7;8(46):80481–91. doi: 10.18632/oncotarget.19077 (PMC5655214; doi:10.18632/oncotarget.19077)
Supplement: Supplementary file 2 [file oncotarget-08-80481-s002.xlsx]

## Sheet: Sheet1
Technical Replicate 1											Technical Replicate 2										Technical Replicate 1				Technical Replicate 2
2325 common elements in "List 1" and "List 2":	N	Unused	Total	%Cov	%Cov(50)	%Cov(95)	Accession	Name	Species	Peptides(95%)	N	Unused	Total	%Cov	%Cov(50)	%Cov(95)	Accession	Name	Species	Peptides(95%)	119:113	121:113	119:114	121:114	119:113	121:113	119:114	121:114	C.V	AVG.
TGME49_294820	1	500.12	500.12	50.69	34.7	28.16	TGME49_294820 |	organism=Toxoplasma_gondii_ME49 | product=type I fatty acid synthase, putative | location=TGME49_chrIa:1161521-1197564(+) | length=10021 | sequence_SO=chromosome | SO=protein_coding	294820 |	280	1	462.03	462.03	46.67	33.29	26.05	TGME49_294820 |	organism=Toxoplasma_gondii_ME49 | product=type I fatty acid synthase, putative | location=TGME49_chrIa:1161521-1197564(+) | length=10021 | sequence_SO=chromosome | SO=protein_coding	294820 |	246	1.65959	1.70608	1.33045	1.38038	1.70608	1.7378	1.25892	1.30617	0.129204	1.51069
TGME49_312630	4	133.52	136	46.65	36.26	28.04	TGME49_312630 |	organism=Toxoplasma_gondii_ME49 | product=anonymous antigen-1, putative | location=TGME49_chrXI:2840542-2857974(-) | length=2639 | sequence_SO=chromosome | SO=protein_coding	312630 |	81	4	121.26	124.43	45.32	30.47	26.71	TGME49_312630 |	organism=Toxoplasma_gondii_ME49 | product=anonymous antigen-1, putative | location=TGME49_chrXI:2840542-2857974(-) | length=2639 | sequence_SO=chromosome | SO=protein_coding	312630 |	65	1.49969	1.43219	1.30617	1.24738	2.01372	1.83654	1.52757	1.41906	0.159629	1.53529
TGME49_294800	11	99.79	101.63	90.18	77.01	72.77	TGME49_294800 |	organism=Toxoplasma_gondii_ME49 | product=elongation factor 1-alpha (EF-1-ALPHA), putative | location=TGME49_chrIa:1148058-1149678(-) | length=448 | sequence_SO=chromosome | SO=protein_coding	294800 |	96	14	94.51	95.89	87.05	74.78	68.75	TGME49_294800 |	organism=Toxoplasma_gondii_ME49 | product=elongation factor 1-alpha (EF-1-ALPHA), putative | location=TGME49_chrIa:1148058-1149678(-) | length=448 | sequence_SO=chromosome | SO=protein_coding	294800 |	94	3.37287	2.44343	2.83139	2.07014	3.10456	2.37684	2.24905	1.7378	0.202079	2.52326
TGME49_205470	19	86.83	88.83	75	59.87	46.22	TGME49_205470 |	organism=Toxoplasma_gondii_ME49 | product=translation elongation factor 2 family protein, putative | location=TGME49_chrVIIa:1385098-1389126(+) | length=952 | sequence_SO=chromosome | SO=protein_coding	205470 |	68	31	71.89	74.83	65.34	53.05	37.18	TGME49_205470 |	organism=Toxoplasma_gondii_ME49 | product=translation elongation factor 2 family protein, putative | location=TGME49_chrVIIa:1385098-1389126(+) | length=952 | sequence_SO=chromosome | SO=protein_coding	205470 |	57	1.70608	1.69044	1.61436	1.61436	1.75388	1.72187	1.55597	1.52757	0.0465478	1.64807
TGME49_235315	32	76.68	79.85	33.89	23.24	19.29	TGME49_235315 |	organism=Toxoplasma_gondii_ME49 | product=PAN domain-containing protein | location=TGME49_chrX:4771126-4781903(+) | length=2328 | sequence_SO=chromosome | SO=protein_coding	235315 |	47	24	75.96	77.75	35.35	21.86	16.32	TGME49_235315 |	organism=Toxoplasma_gondii_ME49 | product=PAN domain-containing protein | location=TGME49_chrX:4771126-4781903(+) | length=2328 | sequence_SO=chromosome | SO=protein_coding	235315 |	45	2.29087	2.37684	2.58226	2.70396	2.208	2.29087	2.44343	2.51189	0.0644893	2.42601
TGME49_234570	43	70.49	72.13	70.56	57.92	50.72	TGME49_234570 |	organism=Toxoplasma_gondii_ME49 | product=sterol carrier protein-2 HAD-2SCP-2 (HAD2SCP2) | location=TGME49_chrX:4467643-4473815(-) | length=625 | sequence_SO=chromosome | SO=protein_coding	234570 |	55	47	65.77	67.14	76.32	56.96	52	TGME49_234570 |	organism=Toxoplasma_gondii_ME49 | product=sterol carrier protein-2 HAD-2SCP-2 (HAD2SCP2) | location=TGME49_chrX:4467643-4473815(-) | length=625 | sequence_SO=chromosome | SO=protein_coding	234570 |	50	2.31206	2.14783	2.46604	2.29087	2.58226	2.46604	2.55859	2.44343	0.0571667	2.40839
TGME49_290290	50	67.84	71.82	65.48	48.81	41.39	TGME49_290290 |	organism=Toxoplasma_gondii_ME49 | product=ubiquitin-activating enzyme E1 family protein | location=TGME49_chrIX:3681333-3691332(+) | length=1092 | sequence_SO=chromosome | SO=protein_coding	290290 |	37	57	61.87	65.12	60.9	49.27	38.74	TGME49_290290 |	organism=Toxoplasma_gondii_ME49 | product=ubiquitin-activating enzyme E1 family protein | location=TGME49_chrIX:3681333-3691332(+) | length=1092 | sequence_SO=chromosome | SO=protein_coding	290290 |	34	1.69044	1.72187	1.51356	1.55597	1.38038	1.33045	1.48594	1.43219	0.08585	1.51385
TGME49_269180	51	67.71	70.16	39.58	23.99	19.64	TGME49_269180 |	organism=Toxoplasma_gondii_ME49 | product=MIF4G domain-containing protein | location=TGME49_chrVIII:6011236-6023582(-) | length=2668 | sequence_SO=chromosome | SO=protein_coding	269180 |	34	62	60	63.31	33.13	18.97	15.48	TGME49_269180 |	organism=Toxoplasma_gondii_ME49 | product=MIF4G domain-containing protein | location=TGME49_chrVIII:6011236-6023582(-) | length=2668 | sequence_SO=chromosome | SO=protein_coding	269180 |	29	2.24905	2.72898	1.90546	2.29087	1.6293	1.58489	1.90546	1.87068	0.176629	2.02059
TGME49_284190	54	66.88	73.63	47.66	39.32	34.58	TGME49_284190 |	organism=Toxoplasma_gondii_ME49 | product=pyruvate carboxylase | location=TGME49_chrV:2762853-2777481(-) | length=1391 | sequence_SO=chromosome | SO=protein_coding	284190 |	40	58	60.85	65.98	48.17	32.57	26.38	TGME49_284190 |	organism=Toxoplasma_gondii_ME49 | product=pyruvate carboxylase | location=TGME49_chrV:2762853-2777481(-) | length=1391 | sequence_SO=chromosome | SO=protein_coding	284190 |	31	1.41906	1.39316	1.44544	1.41906	2.208	2.01372	1.92309	1.80302	0.17781	1.70307
TGME49_219850	67	62.79	67.36	62.77	49.4	45.3	TGME49_219850 |	organism=Toxoplasma_gondii_ME49 | product=prolyl-tRNA synthetase (ProRS) | location=TGME49_chrXII:592887-601806(-) | length=830 | sequence_SO=chromosome | SO=protein_coding	219850 |	35	87	54.09	56.28	62.29	48.8	41.2	TGME49_219850 |	organism=Toxoplasma_gondii_ME49 | product=prolyl-tRNA synthetase (ProRS) | location=TGME49_chrXII:592887-601806(-) | length=830 | sequence_SO=chromosome | SO=protein_coding	219850 |	35	1.80302	1.8197	1.78649	1.78649	1.83654	1.83654	1.64437	1.65959	0.040366	1.77159
TGME49_268850	76	61.19	63.01	79.79	70.74	66.32	TGME49_268850 |	organism=Toxoplasma_gondii_ME49 | product=enolase 2 | location=TGME49_chrVIII:6250570-6252648(-) | length=475 | sequence_SO=chromosome | SO=protein_coding	268850 |	55	63	59.92	61	79.79	71.37	63.79	TGME49_268850 |	organism=Toxoplasma_gondii_ME49 | product=enolase 2 | location=TGME49_chrVIII:6250570-6252648(-) | length=475 | sequence_SO=chromosome | SO=protein_coding	268850 |	49	1.88799	1.92309	1.64437	1.67494	2.10863	2.18776	1.64437	1.70608	0.108885	1.84716
TGME49_266270	78	60.43	67.43	76.47	62.81	54.27	TGME49_266270 |	organism=Toxoplasma_gondii_ME49 | product=short-chain-acyl-CoA dehydrogenase | location=TGME49_chrIX:1254023-1261765(-) | length=527 | sequence_SO=chromosome | SO=protein_coding	266270 |	51	90	53.39	58.46	70.78	57.31	50.66	TGME49_266270 |	organism=Toxoplasma_gondii_ME49 | product=short-chain-acyl-CoA dehydrogenase | location=TGME49_chrIX:1254023-1261765(-) | length=527 | sequence_SO=chromosome | SO=protein_coding	266270 |	42	2.51189	2.01372	1.90546	1.49969	2.63027	2.22844	2.1677	1.85353	0.16298	2.10134
TGME49_216670	87	56.09	60.98	69.61	50.58	38.79	TGME49_216670 |	organism=Toxoplasma_gondii_ME49 | product=FUSE-binding protein 2 / KH-type splicing regulatory protein (FUBP2) | location=TGME49_chrXI:5969861-5973900(-) | length=941 | sequence_SO=chromosome | SO=protein_coding	216670 |	36	74	56.93	62.98	68.76	53.13	40.49	TGME49_216670 |	organism=Toxoplasma_gondii_ME49 | product=FUSE-binding protein 2 / KH-type splicing regulatory protein (FUBP2) | location=TGME49_chrXI:5969861-5973900(-) | length=941 | sequence_SO=chromosome | SO=protein_coding	216670 |	35	1.65959	1.72187	1.7378	1.8197	1.33045	1.57036	1.24738	1.48594	0.121166	1.57164
TGME49_261950	93	54.36	57.91	78.93	69.64	61.79	TGME49_261950 |	organism=Toxoplasma_gondii_ME49 | product=ATP synthase beta subunit ATP-B (ATPB) | location=TGME49_chrVIIb:1481297-1484394(-) | length=560 | sequence_SO=chromosome | SO=protein_coding	261950 |	42	104	48.61	49.96	75.54	67.5	61.07	TGME49_261950 |	organism=Toxoplasma_gondii_ME49 | product=ATP synthase beta subunit ATP-B (ATPB) | location=TGME49_chrVIIb:1481297-1484394(-) | length=560 | sequence_SO=chromosome | SO=protein_coding	261950 |	38	2.37684	2.60615	2.1677	2.37684	1.94089	1.92309	1.78649	1.77011	0.137117	2.11851
TGME49_311400	105	51.97	57.79	38.17	26.69	18.99	TGME49_311400 |	organism=Toxoplasma_gondii_ME49 | product=WD domain, G-beta repeat-containing protein | location=TGME49_chrXI:2047395-2060641(-) | length=1585 | sequence_SO=chromosome | SO=protein_coding	311400 |	29	102	48.95	52.16	34.76	22.4	15.14	TGME49_311400 |	organism=Toxoplasma_gondii_ME49 | product=WD domain, G-beta repeat-containing protein | location=TGME49_chrXI:2047395-2060641(-) | length=1585 | sequence_SO=chromosome | SO=protein_coding	311400 |	23	1.58489	1.58489	1.92309	1.92309	1.58489	1.59956	1.69044	1.72187	0.0804525	1.70159
TGME49_297220	107	51.48	52.83	55.92	43.65	38.76	TGME49_297220 |	organism=Toxoplasma_gondii_ME49 | product=AMP-binding enzyme domain-containing protein | location=TGME49_chrII:1620767-1626108(-) | length=921 | sequence_SO=chromosome | SO=protein_coding	297220 |	36	108	48.08	49.34	60.69	38.22	32.68	TGME49_297220 |	organism=Toxoplasma_gondii_ME49 | product=AMP-binding enzyme domain-containing protein | location=TGME49_chrII:1620767-1626108(-) | length=921 | sequence_SO=chromosome | SO=protein_coding	297220 |	27	2.24905	2.05116	2.01372	1.83654	1.7378	1.7378	1.59956	1.59956	0.11718	1.85315
TGME49_247550	108	51.26	56.25	78.43	66.43	57.91	TGME49_247550 |	organism=Toxoplasma_gondii_ME49 | product=heat shock protein HSP60 (HSP60) | location=TGME49_chrXII:3411121-3415093(-) | length=575 | sequence_SO=chromosome | SO=protein_coding	247550 |	50	91	53.22	55.95	77.39	62.78	59.13	TGME49_247550 |	organism=Toxoplasma_gondii_ME49 | product=heat shock protein HSP60 (HSP60) | location=TGME49_chrXII:3411121-3415093(-) | length=575 | sequence_SO=chromosome | SO=protein_coding	247550 |	48	1.8197	1.85353	1.75388	1.77011	2.1677	2.26987	1.85353	1.94089	0.0921261	1.92865
TGME49_253150	115	48.74	52.32	40.44	25.34	18.74	TGME49_253150 |	organism=Toxoplasma_gondii_ME49 | product=hypothetical protein | location=TGME49_chrIII:781696-791678(+) | length=1318 | sequence_SO=chromosome | SO=protein_coding	253150 |	37	157	41.28	44.55	44.23	21.62	16.46	TGME49_253150 |	organism=Toxoplasma_gondii_ME49 | product=hypothetical protein | location=TGME49_chrIII:781696-791678(+) | length=1318 | sequence_SO=chromosome | SO=protein_coding	253150 |	30	1.6293	1.36773	1.39316	1.13763	1.80302	1.80302	1.58489	1.58489	0.138595	1.53795
TGME49_235390	120	48.33	53.44	38.86	29.55	20.83	TGME49_235390 |	organism=Toxoplasma_gondii_ME49 | product=PAN domain-containing protein | location=TGME49_chrX:4825567-4833704(-) | length=1320 | sequence_SO=chromosome | SO=protein_coding	235390 |	33	115	46.76	50.77	39.7	32.12	21.21	TGME49_235390 |	organism=Toxoplasma_gondii_ME49 | product=PAN domain-containing protein | location=TGME49_chrX:4825567-4833704(-) | length=1320 | sequence_SO=chromosome | SO=protein_coding	235390 |	30	1.94089	1.77011	1.99526	1.85353	1.78649	1.94089	1.55597	1.69044	0.0756474	1.8167
TGME49_266760	126	47.2	50.33	56.73	43.77	35.35	TGME49_266760 |	organism=Toxoplasma_gondii_ME49 | product=isocitrate dehydrogenase | location=TGME49_chrIX:975799-978874(-) | length=594 | sequence_SO=chromosome | SO=protein_coding	266760 |	37	146	41.92	43.58	56.06	37.04	31.99	TGME49_266760 |	organism=Toxoplasma_gondii_ME49 | product=isocitrate dehydrogenase | location=TGME49_chrIX:975799-978874(-) | length=594 | sequence_SO=chromosome | SO=protein_coding	266760 |	29	1.75388	1.72187	1.57036	1.52757	1.8197	1.7378	2.12814	2.03236	0.108333	1.78646
TGME49_239490	129	46.62	47.83	64.45	52.54	43.43	TGME49_239490 |	organism=Toxoplasma_gondii_ME49 | product=dehydrogenase E1 component family protein | location=TGME49_chrVI:710264-716085(-) | length=571 | sequence_SO=chromosome | SO=protein_coding	239490 |	31	169	39.85	40.56	59.89	44.48	38.53	TGME49_239490 |	organism=Toxoplasma_gondii_ME49 | product=dehydrogenase E1 component family protein | location=TGME49_chrVI:710264-716085(-) | length=571 | sequence_SO=chromosome | SO=protein_coding	239490 |	29	2.05116	1.67494	2.1677	1.78649	1.95885	1.6293	2.0893	1.7378	0.101866	1.88694
TGME49_260310	138	46	50.67	38.88	22.01	19.48	TGME49_260310 |	organism=Toxoplasma_gondii_ME49 | product=ATP-binding cassette transporter ABC.B1 (ABCB1) | location=TGME49_chrVIIb:2360222-2383802(-) | length=1345 | sequence_SO=chromosome | SO=protein_coding	260310 |	23	426	23.34	31.47	37.4	17.77	10.86	TGME49_260310 |	organism=Toxoplasma_gondii_ME49 | product=ATP-binding cassette transporter ABC.B1 (ABCB1) | location=TGME49_chrVIIb:2360222-2383802(-) | length=1345 | sequence_SO=chromosome | SO=protein_coding	260310 |	13	1.59956	1.6293	1.77011	1.80302	2.42103	2.75423	2.18776	2.48886	0.197795	2.08173
TGME49_310160	144	45.1	49.28	52.64	36.79	25.26	TGME49_310160 |	organism=Toxoplasma_gondii_ME49 | product=argonaute AGO (AGO) | location=TGME49_chrXI:1099919-1105265(+) | length=946 | sequence_SO=chromosome | SO=protein_coding	310160 |	24	201	36.74	39.88	48.1	26.74	17.23	TGME49_310160 |	organism=Toxoplasma_gondii_ME49 | product=argonaute AGO (AGO) | location=TGME49_chrXI:1099919-1105265(+) | length=946 | sequence_SO=chromosome | SO=protein_coding	310160 |	15	1.45881	1.39316	1.51356	1.43219	2.33346	2.33346	1.87068	1.87068	0.206308	1.77575
TGME49_294600	149	43.87	44.5	69.2	52.04	41.42	TGME49_294600 |	organism=Toxoplasma_gondii_ME49 | product=Toxoplasma gondii family D protein | location=TGME49_chrIa:990121-991818(+) | length=565 | sequence_SO=chromosome | SO=protein_coding	294600 |	27	179	39.1	41.79	60.35	46.55	32.39	TGME49_294600 |	organism=Toxoplasma_gondii_ME49 | product=Toxoplasma gondii family D protein | location=TGME49_chrIa:990121-991818(+) | length=565 | sequence_SO=chromosome | SO=protein_coding	294600 |	28	4.87529	5.19996	4.32514	4.61318	5.91562	6.91831	4.44631	5.19996	0.156134	5.18672
TGME49_271210	151	43.65	45.2	71.41	56.38	43.3	TGME49_271210 |	organism=Toxoplasma_gondii_ME49 | product=4-alpha-glucanotransferase | location=TGME49_chrVIII:4636908-4639053(-) | length=619 | sequence_SO=chromosome | SO=protein_coding	271210 |	27	143	42.31	43.78	62.84	53.31	38.29	TGME49_271210 |	organism=Toxoplasma_gondii_ME49 | product=4-alpha-glucanotransferase | location=TGME49_chrVIII:4636908-4639053(-) | length=619 | sequence_SO=chromosome | SO=protein_coding	271210 |	27	2.01372	1.47231	1.88799	1.36773	2.55859	1.90546	2.0893	1.5417	0.196345	1.8546
TGME49_290890	159	42.89	43.9	76.81	62.34	59.35	TGME49_290890 |	organism=Toxoplasma_gondii_ME49 | product=carbonyl reductase 1, putative | location=TGME49_chrIX:3919217-3923066(+) | length=401 | sequence_SO=chromosome | SO=protein_coding	290890 |	36	213	35.58	36.11	69.08	61.6	52.87	TGME49_290890 |	organism=Toxoplasma_gondii_ME49 | product=carbonyl reductase 1, putative | location=TGME49_chrIX:3919217-3923066(+) | length=401 | sequence_SO=chromosome | SO=protein_coding	290890 |	29	1.80302	2.05116	1.47231	1.65959	1.52757	1.49969	1.25892	1.21339	0.165444	1.56071
TGME49_209470	161	42.72	46.75	71.92	57.69	41.54	TGME49_209470 |	organism=Toxoplasma_gondii_ME49 | product=hypothetical protein | location=TGME49_chrIb:1250560-1253551(-) | length=520 | sequence_SO=chromosome | SO=protein_coding	209470 |	35	122	45.32	47.8	57.31	51.35	40.77	TGME49_209470 |	organism=Toxoplasma_gondii_ME49 | product=hypothetical protein | location=TGME49_chrIb:1250560-1253551(-) | length=520 | sequence_SO=chromosome | SO=protein_coding	209470 |	33	1.97697	1.75388	1.85353	1.64437	1.77011	1.65959	1.80302	1.69044	0.0584264	1.76899
TGME49_242570	163	42.62	45.32	52.15	39.25	32.92	TGME49_242570 |	organism=Toxoplasma_gondii_ME49 | product=hypothetical protein | location=TGME49_chrVI:2070480-2075021(-) | length=884 | sequence_SO=chromosome | SO=protein_coding	242570 |	20	240	33.42	36.43	44.68	33.26	28.28	TGME49_242570 |	organism=Toxoplasma_gondii_ME49 | product=hypothetical protein | location=TGME49_chrVI:2070480-2075021(-) | length=884 | sequence_SO=chromosome | SO=protein_coding	242570 |	19	2.39883	2.77971	3.49945	4.01791	4.13048	4.32514	3.56451	3.76704	0.175522	3.56038
TGME49_319920	183	40.6	45.95	60.54	47.83	36.17	TGME49_319920 |	organism=Toxoplasma_gondii_ME49 | product=2-oxo acid dehydrogenases acyltransferase (catalytic domain) domain-containing protein | location=TGME49_chrIV:660862-667250(-) | length=669 | sequence_SO=chromosome | SO=protein_coding	319920 |	29	185	37.93	42.79	61.58	47.83	44.84	TGME49_319920 |	organism=Toxoplasma_gondii_ME49 | product=2-oxo acid dehydrogenases acyltransferase (catalytic domain) domain-containing protein | location=TGME49_chrIV:660862-667250(-) | length=669 | sequence_SO=chromosome | SO=protein_coding	319920 |	34	1.77011	1.69044	1.78649	1.70608	2.208	2.51189	1.61436	1.83654	0.152558	1.89049
TGME49_315480	185	40.49	46.15	48.72	32.68	21.75	TGME49_315480 |	organism=Toxoplasma_gondii_ME49 | product=acyl-CoA dehydrogenase, middle domain-containing protein | location=TGME49_chrXI:4743731-4750665(-) | length=1016 | sequence_SO=chromosome | SO=protein_coding	315480 |	22	154	41.44	46.29	46.75	31	25.79	TGME49_315480 |	organism=Toxoplasma_gondii_ME49 | product=acyl-CoA dehydrogenase, middle domain-containing protein | location=TGME49_chrXI:4743731-4750665(-) | length=1016 | sequence_SO=chromosome | SO=protein_coding	315480 |	24	2.05116	1.88799	1.75388	1.59956	2.55859	2.51189	2.29087	2.26987	0.155068	2.11547
TGME49_286250	186	40.32	41.26	60.35	49.22	37.7	TGME49_286250 |	organism=Toxoplasma_gondii_ME49 | product=hypothetical protein | location=TGME49_chrV:1886403-1888850(-) | length=512 | sequence_SO=chromosome | SO=protein_coding	286250 |	19	206	36.15	37.8	62.89	56.05	40.63	TGME49_286250 |	organism=Toxoplasma_gondii_ME49 | product=hypothetical protein | location=TGME49_chrV:1886403-1888850(-) | length=512 | sequence_SO=chromosome | SO=protein_coding	286250 |	17	2.80543	2.93765	1.90546	1.97697	2.18776	2.26987	1.85353	1.90546	0.177355	2.23027
TGME49_269950	198	39.19	45.98	56.36	36.02	27.01	TGME49_269950 |	organism=Toxoplasma_gondii_ME49 | product=hypothetical protein | location=TGME49_chrVIII:5502774-5506290(-) | length=944 | sequence_SO=chromosome | SO=protein_coding	269950 |	23	131	44.28	50.42	51.48	34.43	29.03	TGME49_269950 |	organism=Toxoplasma_gondii_ME49 | product=hypothetical protein | location=TGME49_chrVIII:5502774-5506290(-) | length=944 | sequence_SO=chromosome | SO=protein_coding	269950 |	26	1.64437	1.58489	1.77011	1.70608	1.57036	1.51356	1.6293	1.57036	0.0477113	1.62363
TGME49_206470	201	39.07	43.03	67.63	55.11	49.33	TGME49_206470 |	organism=Toxoplasma_gondii_ME49 | product=pyruvate dehydrogenase complex subunit PDH-E3II (PDHE3II) | location=TGME49_chrVIIa:947003-953655(+) | length=519 | sequence_SO=chromosome | SO=protein_coding	206470 |	26	251	32.71	36.37	61.66	54.34	45.66	TGME49_206470 |	organism=Toxoplasma_gondii_ME49 | product=pyruvate dehydrogenase complex subunit PDH-E3II (PDHE3II) | location=TGME49_chrVIIa:947003-953655(+) | length=519 | sequence_SO=chromosome | SO=protein_coding	206470 |	21	1.64437	1.87068	1.48594	1.69044	1.78649	1.95885	1.39316	1.52757	0.109856	1.66969
TGME49_247500	203	38.76	43.53	55.03	39.51	29.31	TGME49_247500 |	organism=Toxoplasma_gondii_ME49 | product=acyl-CoA dehydrogenase, middle domain-containing protein | location=TGME49_chrXII:3376763-3381829(-) | length=696 | sequence_SO=chromosome | SO=protein_coding	247500 |	19	135	43.52	49.15	53.74	42.67	33.76	TGME49_247500 |	organism=Toxoplasma_gondii_ME49 | product=acyl-CoA dehydrogenase, middle domain-containing protein | location=TGME49_chrXII:3376763-3381829(-) | length=696 | sequence_SO=chromosome | SO=protein_coding	247500 |	24	1.67494	1.77011	1.65959	1.77011	1.25892	1.41906	1.27057	1.43219	0.129681	1.53194
TGME49_251690	206	38.48	41.69	70.75	50	39.42	TGME49_251690 |	organism=Toxoplasma_gondii_ME49 | product=seryl-tRNA synthetase, cytoplasmic, putative | location=TGME49_chrXII:5531499-5532947(+) | length=482 | sequence_SO=chromosome | SO=protein_coding	251690 |	20	150	41.68	44.05	59.75	51.87	42.32	TGME49_251690 |	organism=Toxoplasma_gondii_ME49 | product=seryl-tRNA synthetase, cytoplasmic, putative | location=TGME49_chrXII:5531499-5532947(+) | length=482 | sequence_SO=chromosome | SO=protein_coding	251690 |	27	1.44544	1.6293	1.47231	1.67494	1.99526	1.49969	1.47231	1.03753	0.164321	1.52835
TGME49_267330	209	38.41	41.55	48.2	34.92	25.9	TGME49_267330 |	organism=Toxoplasma_gondii_ME49 | product=fumarate hydratase | location=TGME49_chrIX:710487-716309(+) | length=776 | sequence_SO=chromosome | SO=protein_coding	267330 |	21	255	32.43	35.4	43.3	27.96	23.32	TGME49_267330 |	organism=Toxoplasma_gondii_ME49 | product=fumarate hydratase | location=TGME49_chrIX:710487-716309(+) | length=776 | sequence_SO=chromosome | SO=protein_coding	267330 |	20	1.65959	1.59956	1.59956	1.52757	1.72187	1.77011	1.5417	1.58489	0.0491013	1.62561
TGME49_225930	210	38.35	39.25	95.26	89.33	85.38	TGME49_225930 |	organism=Toxoplasma_gondii_ME49 | product=triose-phosphate isomerase TPI-I (TPI-I) | location=TGME49_chrX:1925824-1928172(+) | length=253 | sequence_SO=chromosome | SO=protein_coding	225930 |	30	231	34.17	36.18	93.68	87.75	81.42	TGME49_225930 |	organism=Toxoplasma_gondii_ME49 | product=triose-phosphate isomerase TPI-I (TPI-I) | location=TGME49_chrX:1925824-1928172(+) | length=253 | sequence_SO=chromosome | SO=protein_coding	225930 |	29	3.28095	3.01995	2.35505	2.18776	1.90546	1.75388	1.44544	1.30617	0.306852	2.15683
TGME49_291680	215	38.01	41.45	46.78	35.02	29.58	TGME49_291680 |	organism=Toxoplasma_gondii_ME49 | product=Sec23/Sec24 trunk domain-containing protein | location=TGME49_chrIX:4325023-4339147(-) | length=791 | sequence_SO=chromosome | SO=protein_coding	291680 |	20	234	33.94	37.07	45.64	34.51	29.96	TGME49_291680 |	organism=Toxoplasma_gondii_ME49 | product=Sec23/Sec24 trunk domain-containing protein | location=TGME49_chrIX:4325023-4339147(-) | length=791 | sequence_SO=chromosome | SO=protein_coding	291680 |	22	1.97697	1.90546	1.7378	1.67494	1.44544	1.45881	1.27057	1.2942	0.157582	1.59552
TGME49_283780	216	37.93	42.48	46.6	32.98	26.93	TGME49_283780 |	organism=Toxoplasma_gondii_ME49 | product=glucose-6-phosphate isomerase GPI (GPI) | location=TGME49_chrV:2973954-2984048(-) | length=661 | sequence_SO=chromosome | SO=protein_coding	283780 |	23	244	33.2	36.69	46.75	35.4	26.32	TGME49_283780 |	organism=Toxoplasma_gondii_ME49 | product=glucose-6-phosphate isomerase GPI (GPI) | location=TGME49_chrV:2973954-2984048(-) | length=661 | sequence_SO=chromosome | SO=protein_coding	283780 |	22	2.0893	1.92309	1.83654	1.67494	1.97697	1.8197	1.41906	1.24738	0.153567	1.74837
TGME49_231850	226	37.19	37.63	86.4	74.32	68.28	TGME49_231850 |	organism=Toxoplasma_gondii_ME49 | product=serine-threonine phosophatase 2C (PP2C) | location=TGME49_chrVIII:1587255-1591609(+) | length=331 | sequence_SO=chromosome | SO=protein_coding	231850 |	33	306	28.64	29.55	77.04	60.42	58.31	TGME49_231850 |	organism=Toxoplasma_gondii_ME49 | product=serine-threonine phosophatase 2C (PP2C) | location=TGME49_chrVIII:1587255-1591609(+) | length=331 | sequence_SO=chromosome | SO=protein_coding	231850 |	26	2.37684	2.14783	2.53513	2.35505	1.34276	1.21339	1.36773	1.22462	0.29899	1.82042
TGME49_320530	236	36.65	37.3	69.16	44.77	39.55	TGME49_320530 |	organism=Toxoplasma_gondii_ME49 | product=hypothetical protein | location=TGME49_chrIV:279951-281675(+) | length=574 | sequence_SO=chromosome | SO=protein_coding	320530 |	19	193	37.28	37.92	63.41	48.43	45.82	TGME49_320530 |	organism=Toxoplasma_gondii_ME49 | product=hypothetical protein | location=TGME49_chrIV:279951-281675(+) | length=574 | sequence_SO=chromosome | SO=protein_coding	320530 |	21	1.85353	1.36773	1.43219	0.981748	3.0761	2.35505	1.43219	1.08643	0.389094	1.69812
TGME49_214080	240	36.24	37.72	75.31	64.2	61.73	TGME49_214080 |	organism=Toxoplasma_gondii_ME49 | product=toxofilin | location=TGME49_chrX:6014213-6014944(+) | length=243 | sequence_SO=chromosome | SO=protein_coding	214080 |	37	164	40.69	42.03	85.19	66.67	64.2	TGME49_214080 |	organism=Toxoplasma_gondii_ME49 | product=toxofilin | location=TGME49_chrX:6014213-6014944(+) | length=243 | sequence_SO=chromosome | SO=protein_coding	214080 |	39	3.80189	2.24905	4.2462	3.01995	5.34564	4.13048	3.19154	2.53513	0.26684	3.56499
TGME49_311370	246	35.66	36.73	50.85	40.78	33.28	TGME49_311370 |	organism=Toxoplasma_gondii_ME49 | product=methylmalonate-semialdehyde dehydrogenase [acylating], putative	311370 |	20	172	39.51	40.22	55.8	43	33.45	TGME49_311370 |	organism=Toxoplasma_gondii_ME49 | product=methylmalonate-semialdehyde dehydrogenase [acylating], putative	311370 |	21	2.07014	2.51189	2.10863	2.55859	1.57036	1.77011	1.48594	1.67494	0.195923	1.96882
TGME49_232170	251	35.41	37.63	55.03	43.89	35.84	TGME49_232170 |	organism=Toxoplasma_gondii_ME49 | product=hypothetical protein | location=TGME49_chrVIII:1911607-1915936(-) | length=745 | sequence_SO=chromosome | SO=protein_coding	232170 |	27	284	30.27	31.99	45.1	33.83	30.74	TGME49_232170 |	organism=Toxoplasma_gondii_ME49 | product=hypothetical protein | location=TGME49_chrVIII:1911607-1915936(-) | length=745 | sequence_SO=chromosome | SO=protein_coding	232170 |	23	2.58226	2.67917	2.07014	2.1677	1.94089	2.12814	1.97697	2.18776	0.114309	2.21663
TGME49_203580	266	34.13	37.58	51.13	44.97	29.57	TGME49_203580 |	organism=Toxoplasma_gondii_ME49 | product=NAD-binding domain 4 domain-containing protein | location=TGME49_chrVIIa:2417056-2420957(+) | length=487 | sequence_SO=chromosome | SO=protein_coding	203580 |	19	196	37.04	40.04	64.27	45.79	40.86	TGME49_203580 |	organism=Toxoplasma_gondii_ME49 | product=NAD-binding domain 4 domain-containing protein | location=TGME49_chrVIIa:2417056-2420957(+) | length=487 | sequence_SO=chromosome | SO=protein_coding	203580 |	24	1.88799	1.80302	2.14783	2.05116	2.208	2.01372	1.90546	1.72187	0.0797741	1.96738
TGME49_203110	271	33.91	36.5	68.96	45.38	33.2	TGME49_203110 |	organism=Toxoplasma_gondii_ME49 | product=citrate synthase, putative | location=TGME49_chrVIIa:2806158-2809337(-) | length=509 | sequence_SO=chromosome | SO=protein_coding	203110 |	19	407	23.95	25.2	64.05	36.94	27.9	TGME49_203110 |	organism=Toxoplasma_gondii_ME49 | product=citrate synthase, putative | location=TGME49_chrVIIa:2806158-2809337(-) | length=509 | sequence_SO=chromosome | SO=protein_coding	203110 |	13	2.91072	2.75423	2.85759	2.70396	2.70396	2.96483	2.29087	2.48886	0.0775976	2.70938
TGME49_236650	275	33.51	34.7	52.18	40.36	36.36	TGME49_236650 |	organism=Toxoplasma_gondii_ME49 | product=DEAD (Asp-Glu-Ala-Asp) box polypeptide 17 (DDX17) | location=TGME49_chrX:5472440-5476058(-) | length=550 | sequence_SO=chromosome | SO=protein_coding	236650 |	19	275	30.58	31.29	53.64	41.82	33.09	TGME49_236650 |	organism=Toxoplasma_gondii_ME49 | product=DEAD (Asp-Glu-Ala-Asp) box polypeptide 17 (DDX17) | location=TGME49_chrX:5472440-5476058(-) | length=550 | sequence_SO=chromosome | SO=protein_coding	236650 |	15	1.5417	1.67494	1.49969	1.59956	1.48594	1.30617	1.64437	1.45881	0.0721352	1.5264
TGME49_202140	283	33.04	36.34	45.68	35.55	31.73	TGME49_202140 |	organism=Toxoplasma_gondii_ME49 | product=enoyl-CoA hydratase/isomerase family protein | location=TGME49_chrVIIa:3578227-3580633(-) | length=602 | sequence_SO=chromosome | SO=protein_coding	202140 |	18	374	24.95	27.08	44.85	31.23	28.74	TGME49_202140 |	organism=Toxoplasma_gondii_ME49 | product=enoyl-CoA hydratase/isomerase family protein | location=TGME49_chrVIIa:3578227-3580633(-) | length=602 | sequence_SO=chromosome | SO=protein_coding	202140 |	15	2.12814	2.26987	2.07014	2.22844	1.08643	1.43219	1.23595	1.57036	0.253754	1.75269
TGME49_231350	292	32.59	37.66	45.99	27.51	22.49	TGME49_231350 |	organism=Toxoplasma_gondii_ME49 | product=glucosamine-fructose-6-phosphate aminotransferase | location=TGME49_chrVIII:1355205-1358289(-) | length=898 | sequence_SO=chromosome | SO=protein_coding	231350 |	17	191	37.49	42.35	45.88	30.4	26.17	TGME49_231350 |	organism=Toxoplasma_gondii_ME49 | product=glucosamine-fructose-6-phosphate aminotransferase | location=TGME49_chrVIII:1355205-1358289(-) | length=898 | sequence_SO=chromosome | SO=protein_coding	231350 |	19	1.51356	1.41906	1.58489	1.48594	1.95885	1.6293	1.8197	1.52757	0.105786	1.61736
TGME49_244850	294	32.45	33.35	45.39	28.28	20.8	TGME49_244850 |	organism=Toxoplasma_gondii_ME49 | product=GMC oxidoreductase | location=TGME49_chrVI:3527213-3537557(+) | length=976 | sequence_SO=chromosome | SO=protein_coding	244850 |	19	345	26.99	28.83	39.14	22.44	18.55	TGME49_244850 |	organism=Toxoplasma_gondii_ME49 | product=GMC oxidoreductase | location=TGME49_chrVI:3527213-3537557(+) | length=976 | sequence_SO=chromosome | SO=protein_coding	244850 |	16	1.58489	1.58489	2.03236	2.03236	1.85353	2.1677	1.28233	1.45881	0.169391	1.74961
TGME49_244200	298	32.09	36.43	44.09	24.91	19.18	TGME49_244200 |	organism=Toxoplasma_gondii_ME49 | product=2-oxoglutarate dehydrogenase e1 component, mitochondrial precursor, putative | location=TGME49_chrVI:3107736-3115189(-) | length=1116 | sequence_SO=chromosome | SO=protein_coding	244200 |	17	287	29.92	34.08	35.39	24.37	16.49	TGME49_244200 |	organism=Toxoplasma_gondii_ME49 | product=2-oxoglutarate dehydrogenase e1 component, mitochondrial precursor, putative | location=TGME49_chrVI:3107736-3115189(-) | length=1116 | sequence_SO=chromosome | SO=protein_coding	244200 |	14	1.70608	1.90546	1.55597	1.7378	1.59956	1.7378	1.51356	1.64437	0.069629	1.67508
TGME49_239510	309	31.54	33.14	82.7	69.5	58.94	TGME49_239510 |	organism=Toxoplasma_gondii_ME49 | product=hypothetical protein | location=TGME49_chrVI:726949-729586(+) | length=341 | sequence_SO=chromosome | SO=protein_coding	239510 |	25	359	26.25	27.14	84.16	60.41	51.03	TGME49_239510 |	organism=Toxoplasma_gondii_ME49 | product=hypothetical protein | location=TGME49_chrVI:726949-729586(+) | length=341 | sequence_SO=chromosome | SO=protein_coding	239510 |	22	1.35519	1.36773	1.19124	1.20226	1.92309	1.88799	2.208	2.208	0.244355	1.66794
TGME49_229140	316	30.84	33.15	69.75	56.79	55.25	TGME49_229140 |	organism=Toxoplasma_gondii_ME49 | product=MaoC family domain-containing protein | location=TGME49_chrVIII:44726-49745(-) | length=324 | sequence_SO=chromosome | SO=protein_coding	229140 |	22	267	31.28	32.36	70.06	67.28	56.79	TGME49_229140 |	organism=Toxoplasma_gondii_ME49 | product=MaoC family domain-containing protein | location=TGME49_chrVIII:44726-49745(-) | length=324 | sequence_SO=chromosome | SO=protein_coding	229140 |	23	1.87068	1.70608	1.95885	1.77011	1.92309	1.85353	1.85353	1.78649	0.0420986	1.8403
TGME49_263730	322	30.33	35.48	52.99	36.6	26.8	TGME49_263730 |	organism=Toxoplasma_gondii_ME49 | product=FAD-dependent glycerol-3-phosphate dehydrogenase | location=TGME49_chrVIIb:356493-363935(-) | length=653 | sequence_SO=chromosome | SO=protein_coding	263730 |	15	465	22.05	24.15	53.6	30.32	18.22	TGME49_263730 |	organism=Toxoplasma_gondii_ME49 | product=FAD-dependent glycerol-3-phosphate dehydrogenase | location=TGME49_chrVIIb:356493-363935(-) | length=653 | sequence_SO=chromosome | SO=protein_coding	263730 |	9	1.72187	1.40605	1.72187	1.40605	1.52757	1.70608	1.36773	1.52757	0.0910899	1.5481
TGME49_210690	340	29.17	29.91	63.67	49.61	47.27	TGME49_210690 |	organism=Toxoplasma_gondii_ME49 | product=ribosomal protein RPS6 (RPS6) | location=TGME49_chrIV:2156530-2158101(+) | length=256 | sequence_SO=chromosome | SO=protein_coding	210690 |	28	507	20.75	22.86	75.78	42.58	33.98	TGME49_210690 |	organism=Toxoplasma_gondii_ME49 | product=ribosomal protein RPS6 (RPS6) | location=TGME49_chrIV:2156530-2158101(+) | length=256 | sequence_SO=chromosome | SO=protein_coding	210690 |	23	2.44343	2.14783	2.05116	1.80302	1.18032	1.14815	1.18032	1.14815	0.305701	1.6378
TGME49_264000	360	28.08	29.63	49.2	35.74	29.01	TGME49_264000 |	organism=Toxoplasma_gondii_ME49 | product=aldehyde dehydrogenase | location=TGME49_chrVIIb:241519-251585(-) | length=624 | sequence_SO=chromosome | SO=protein_coding	264000 |	16	283	30.36	31.72	43.91	37.18	29.65	TGME49_264000 |	organism=Toxoplasma_gondii_ME49 | product=aldehyde dehydrogenase | location=TGME49_chrVIIb:241519-251585(-) | length=624 | sequence_SO=chromosome | SO=protein_coding	264000 |	16	1.8197	1.85353	1.95885	2.01372	1.39316	1.35519	1.48594	1.44544	0.152703	1.66569
TGME49_263300	362	28.04	29.83	72.41	55.52	40.34	TGME49_263300 |	organism=Toxoplasma_gondii_ME49 | product=eukaryotic porin protein | location=TGME49_chrVIIb:643032-646756(-) | length=290 | sequence_SO=chromosome | SO=protein_coding	263300 |	14	360	26.24	26.76	65.86	48.62	43.1	TGME49_263300 |	organism=Toxoplasma_gondii_ME49 | product=eukaryotic porin protein | location=TGME49_chrVIIb:643032-646756(-) | length=290 | sequence_SO=chromosome | SO=protein_coding	263300 |	17	2.93765	2.42103	2.12814	1.7378	1.88799	1.78649	1.67494	1.5417	0.215937	2.01447
TGME49_273740	380	27.22	29.29	66.99	52.63	41.63	TGME49_273740 |	organism=Toxoplasma_gondii_ME49 | product=acetyl-CoA acyltransferase B, putative | location=TGME49_chrVIII:3296366-3299871(-) | length=418 | sequence_SO=chromosome | SO=protein_coding	273740 |	23	304	28.67	30.82	56.7	54.31	38.76	TGME49_273740 |	organism=Toxoplasma_gondii_ME49 | product=acetyl-CoA acyltransferase B, putative | location=TGME49_chrVIII:3296366-3299871(-) | length=418 | sequence_SO=chromosome | SO=protein_coding	273740 |	20	2.208	1.92309	1.75388	1.48594	1.97697	1.18032	2.1677	1.28233	0.210152	1.74728
TGME49_221210	386	27.02	30.08	84.36	81.01	73.74	TGME49_221210 |	organism=Toxoplasma_gondii_ME49 | product=cyclophilin | location=TGME49_chrII:135770-137645(+) | length=179 | sequence_SO=chromosome | SO=protein_coding	221210 |	34	343	27.04	29.89	84.36	77.09	70.39	TGME49_221210 |	organism=Toxoplasma_gondii_ME49 | product=cyclophilin | location=TGME49_chrII:135770-137645(+) | length=179 | sequence_SO=chromosome | SO=protein_coding	221210 |	34	2.96483	3.10456	2.39883	2.51189	2.12814	2.1677	1.85353	1.88799	0.182908	2.37718
TGME49_203570	403	26.22	30.28	64.88	49.6	43.06	TGME49_203570 |	organism=Toxoplasma_gondii_ME49 | product=acyltransferase domain-containing protein | location=TGME49_chrVIIa:2421865-2425987(+) | length=504 | sequence_SO=chromosome | SO=protein_coding	203570 |	23	293	29.54	31.9	65.48	58.33	42.86	TGME49_203570 |	organism=Toxoplasma_gondii_ME49 | product=acyltransferase domain-containing protein | location=TGME49_chrVIIa:2421865-2425987(+) | length=504 | sequence_SO=chromosome | SO=protein_coding	203570 |	19	1.92309	1.6293	1.75388	1.47231	2.1677	2.1677	1.59956	1.58489	0.14118	1.78731
TGME49_288830	406	26.16	27.68	44.75	30.14	26.64	TGME49_288830 |	organism=Toxoplasma_gondii_ME49 | product=NADH dehydrogenase (NDH2-II) | location=TGME49_chrIX:2754569-2762254(+) | length=657 | sequence_SO=chromosome | SO=protein_coding	288830 |	15	596	18.15	21.02	42.77	28.16	20.09	TGME49_288830 |	organism=Toxoplasma_gondii_ME49 | product=NADH dehydrogenase (NDH2-II) | location=TGME49_chrIX:2754569-2762254(+) | length=657 | sequence_SO=chromosome | SO=protein_coding	288830 |	11	1.90546	1.7378	1.97697	1.78649	1.87068	1.88799	1.28233	1.25892	0.154405	1.71333
TGME49_310640	407	26.15	26.73	78.88	65.02	55.45	TGME49_310640 |	organism=Toxoplasma_gondii_ME49 | product=phosphorylase family protein | location=TGME49_chrXI:1497307-1500407(-) | length=303 | sequence_SO=chromosome | SO=protein_coding	310640 |	18	439	22.89	23.39	67	53.8	47.19	TGME49_310640 |	organism=Toxoplasma_gondii_ME49 | product=phosphorylase family protein | location=TGME49_chrXI:1497307-1500407(-) | length=303 | sequence_SO=chromosome | SO=protein_coding	310640 |	15	2.07014	1.35519	2.51189	1.6293	2.12814	1.69044	1.83654	1.45881	0.195947	1.83506
TGME49_266785	412	25.96	29.63	31.21	17.07	11.02	TGME49_266785 |	organism=Toxoplasma_gondii_ME49 | product=zinc finger (CCCH type) motif-containing protein | location=TGME49_chrIX:965954-971506(-) | length=1570 | sequence_SO=chromosome | SO=protein_coding	266785 |	15	383	24.6	26.38	28.79	15.41	7.452	TGME49_266785 |	organism=Toxoplasma_gondii_ME49 | product=zinc finger (CCCH type) motif-containing protein | location=TGME49_chrIX:965954-971506(-) | length=1570 | sequence_SO=chromosome | SO=protein_coding	266785 |	12	1.31826	1.52757	1.80302	2.05116	1.39316	1.38038	1.44544	1.43219	0.153152	1.5439
TGME49_274060	414	25.9	27.09	67.49	52.63	42.41	TGME49_274060 |	organism=Toxoplasma_gondii_ME49 | product=2-oxoglutarate/malate translocase OMT (OMT) | location=TGME49_chrVIII:3047633-3050247(+) | length=323 | sequence_SO=chromosome | SO=protein_coding	274060 |	14	380	24.75	25.4	65.02	48.3	41.8	TGME49_274060 |	organism=Toxoplasma_gondii_ME49 | product=2-oxoglutarate/malate translocase OMT (OMT) | location=TGME49_chrVIII:3047633-3050247(+) | length=323 | sequence_SO=chromosome | SO=protein_coding	274060 |	16	1.85353	1.72187	1.67494	1.5417	1.70608	1.6293	1.69044	1.64437	0.0495351	1.68278
TGME49_314400	415	25.85	27.16	54.61	46.1	34.28	TGME49_314400 |	organism=Toxoplasma_gondii_ME49 | product=pyruvate dehydrogenase E1 component, beta subunit, putative | location=TGME49_chrXI:4061396-4065036(+) | length=423 | sequence_SO=chromosome | SO=protein_coding	314400 |	19	428	23.33	24.22	58.16	43.03	33.33	TGME49_314400 |	organism=Toxoplasma_gondii_ME49 | product=pyruvate dehydrogenase E1 component, beta subunit, putative | location=TGME49_chrXI:4061396-4065036(+) | length=423 | sequence_SO=chromosome | SO=protein_coding	314400 |	21	2.26987	2.31206	1.72187	1.75388	2.208	2.83139	1.48594	1.92309	0.193927	2.06326
TGME49_234420	416	25.78	28.92	52.72	33.16	22.45	TGME49_234420 |	organism=Toxoplasma_gondii_ME49 | product=ATPase, AAA family protein | location=TGME49_chrX:4365489-4372954(-) | length=588 | sequence_SO=chromosome | SO=protein_coding	234420 |	14	292	29.57	33.9	51.87	32.82	26.7	TGME49_234420 |	organism=Toxoplasma_gondii_ME49 | product=ATPase, AAA family protein | location=TGME49_chrX:4365489-4372954(-) | length=588 | sequence_SO=chromosome | SO=protein_coding	234420 |	17	1.80302	1.58489	1.75388	1.52757	1.27057	1.40605	1.47231	1.61436	0.10577	1.55408
TGME49_221310	418	25.73	31.98	44.06	20.39	15.25	TGME49_221310 |	organism=Toxoplasma_gondii_ME49 | product=aminopeptidase N protein | location=TGME49_chrII:226085-233589(-) | length=1069 | sequence_SO=chromosome | SO=protein_coding	221310 |	15	580	18.49	25.13	32.74	18.62	10.66	TGME49_221310 |	organism=Toxoplasma_gondii_ME49 | product=aminopeptidase N protein | location=TGME49_chrII:226085-233589(-) | length=1069 | sequence_SO=chromosome | SO=protein_coding	221310 |	12	3.59749	3.49945	3.28095	3.19154	2.208	1.97697	2.93765	2.63027	0.19095	2.91529
TGME49_295640	420	25.63	29.61	33.62	18.98	14.84	TGME49_295640 |	organism=Toxoplasma_gondii_ME49 | product=peptidase family M13 protein | location=TGME49_chrIa:1660726-1663842(+) | length=1038 | sequence_SO=chromosome | SO=protein_coding	295640 |	13	591	18.25	26.73	40.85	17.63	12.62	TGME49_295640 |	organism=Toxoplasma_gondii_ME49 | product=peptidase family M13 protein | location=TGME49_chrIa:1660726-1663842(+) | length=1038 | sequence_SO=chromosome | SO=protein_coding	295640 |	13	3.01995	3.37287	2.1677	2.42103	1.47231	1.49969	1.52757	1.5417	0.330715	2.12785
TGME49_279390	430	25.17	26.33	49.57	37.45	31.6	TGME49_279390 |	organism=Toxoplasma_gondii_ME49 | product=proliferation-associated protein 2G4, putative | location=TGME49_chrIX:207771-212387(-) | length=462 | sequence_SO=chromosome | SO=protein_coding	279390 |	16	505	20.88	23.09	49.78	32.47	28.35	TGME49_279390 |	organism=Toxoplasma_gondii_ME49 | product=proliferation-associated protein 2G4, putative | location=TGME49_chrIX:207771-212387(-) | length=462 | sequence_SO=chromosome | SO=protein_coding	279390 |	11	1.58489	1.97697	1.21339	1.51356	1.75388	2.12814	1.18032	1.43219	0.198658	1.59792
TGME49_291830	447	24.54	29.72	51.67	31	23	TGME49_291830 |	organism=Toxoplasma_gondii_ME49 | product=DNA double-strand break repair rad50 ATPase, putative | location=TGME49_chrIX:4377681-4379483(-) | length=600 | sequence_SO=chromosome | SO=protein_coding	291830 |	14	460	22.16	26.67	46.83	27.33	18.17	TGME49_291830 |	organism=Toxoplasma_gondii_ME49 | product=DNA double-strand break repair rad50 ATPase, putative | location=TGME49_chrIX:4377681-4379483(-) | length=600 | sequence_SO=chromosome | SO=protein_coding	291830 |	12	1.58489	1.61436	1.44544	1.47231	1.31826	1.38038	1.6293	1.72187	0.0850448	1.52085
TGME49_270950	450	24.47	26.35	47.62	40.06	38.38	TGME49_270950 |	organism=Toxoplasma_gondii_ME49 | product=hypothetical protein | location=TGME49_chrVIII:4841185-4842384(-) | length=357 | sequence_SO=chromosome | SO=protein_coding	270950 |	24	773	14.71	16.03	46.5	38.1	32.77	TGME49_270950 |	organism=Toxoplasma_gondii_ME49 | product=hypothetical protein | location=TGME49_chrVIII:4841185-4842384(-) | length=357 | sequence_SO=chromosome | SO=protein_coding	270950 |	17	1.78649	2.1677	1.47231	1.75388	2.31206	2.88403	2.72898	3.43558	0.267585	2.31763
TGME49_216150	457	24.36	26.69	48.02	37.55	28.46	TGME49_216150 |	organism=Toxoplasma_gondii_ME49 | product=peptidase family M3 protein | location=TGME49_chrXI:6376951-6381318(+) | length=506 | sequence_SO=chromosome | SO=protein_coding	216150 |	15	529	20.04	22.74	48.62	27.87	18.97	TGME49_216150 |	organism=Toxoplasma_gondii_ME49 | product=peptidase family M3 protein | location=TGME49_chrXI:6376951-6381318(+) | length=506 | sequence_SO=chromosome | SO=protein_coding	216150 |	10	2.12814	1.77011	2.77971	2.35505	1.99526	1.85353	2.31206	2.14783	0.138296	2.16771
TGME49_218780	460	24.3	25.3	54.89	39.09	33.26	TGME49_218780 |	organism=Toxoplasma_gondii_ME49 | product=phosphoserine aminotransferase, putative | location=TGME49_chrXII:1308220-1314251(-) | length=481 | sequence_SO=chromosome | SO=protein_coding	218780 |	17	543	19.77	20.7	44.91	34.51	28.69	TGME49_218780 |	organism=Toxoplasma_gondii_ME49 | product=phosphoserine aminotransferase, putative | location=TGME49_chrXII:1308220-1314251(-) | length=481 | sequence_SO=chromosome | SO=protein_coding	218780 |	13	1.83654	2.01372	1.41906	1.52757	1.77011	1.77011	1.55597	1.5417	0.110994	1.67935
TGME49_207620	464	24.23	26.81	50.45	29.37	21.54	TGME49_207620 |	organism=Toxoplasma_gondii_ME49 | product=pyridine nucleotide-disulfide oxidoreductase domain-containing protein | location=TGME49_chrIb:155910-163530(-) | length=664 | sequence_SO=chromosome | SO=protein_coding	207620 |	12	592	18.2	21.95	49.1	17.02	13.4	TGME49_207620 |	organism=Toxoplasma_gondii_ME49 | product=pyridine nucleotide-disulfide oxidoreductase domain-containing protein | location=TGME49_chrIb:155910-163530(-) | length=664 | sequence_SO=chromosome | SO=protein_coding	207620 |	9	1.45881	1.58489	1.57036	1.70608	2.26987	2.29087	2.33346	2.35505	0.191197	1.94617
TGME49_324600	468	24.1	24.5	84.38	79.17	59.38	TGME49_324600 |	organism=Toxoplasma_gondii_ME49 | product=heat shock protein | location=tgme49_asmbl.1472:63-891(+) | length=192 | sequence_SO=supercontig | SO=protein_coding	324600 |	23	388	24.52	24.66	72.4	64.06	61.46	TGME49_324600 |	organism=Toxoplasma_gondii_ME49 | product=heat shock protein | location=tgme49_asmbl.1472:63-891(+) | length=192 | sequence_SO=supercontig | SO=protein_coding	324600 |	23	1.65959	1.75388	1.20226	1.27057	2.01372	2.05116	1.45881	1.49969	0.182933	1.61371
TGME49_215590	473	23.96	24.69	47.98	24.66	19.58	TGME49_215590 |	organism=Toxoplasma_gondii_ME49 | product=flavoprotein subunit of succinate dehydrogenase | location=TGME49_chrX:7031532-7041322(-) | length=669 | sequence_SO=chromosome | SO=protein_coding	215590 |	12	361	26.16	26.77	53.36	23.02	21.82	TGME49_215590 |	organism=Toxoplasma_gondii_ME49 | product=flavoprotein subunit of succinate dehydrogenase | location=TGME49_chrX:7031532-7041322(-) | length=669 | sequence_SO=chromosome | SO=protein_coding	215590 |	16	1.52757	1.64437	1.51356	1.6293	1.57036	1.27057	1.59956	1.28233	0.0919693	1.5047
TGME49_301120	487	23.46	24.98	66.83	53.75	51.09	TGME49_301120 |	organism=Toxoplasma_gondii_ME49 | product=acetyl-CoA acetyltransferase | location=TGME49_chrIV:2275130-2280093(-) | length=413 | sequence_SO=chromosome | SO=protein_coding	301120 |	13	492	21.19	22.91	63.92	49.15	36.08	TGME49_301120 |	organism=Toxoplasma_gondii_ME49 | product=acetyl-CoA acetyltransferase | location=TGME49_chrIV:2275130-2280093(-) | length=413 | sequence_SO=chromosome | SO=protein_coding	301120 |	11	1.64437	1.72187	1.8197	1.92309	1.55597	1.39316	1.69044	1.5417	0.0941541	1.66129
TGME49_268830	492	23.25	24.81	61.01	35.63	29.29	TGME49_268830 |	organism=Toxoplasma_gondii_ME49 | product=hypothetical protein | location=TGME49_chrVIII:6261886-6267613(+) | length=536 | sequence_SO=chromosome | SO=protein_coding	268830 |	14	404	24.08	26.16	58.02	37.13	26.49	TGME49_268830 |	organism=Toxoplasma_gondii_ME49 | product=hypothetical protein | location=TGME49_chrVIII:6261886-6267613(+) | length=536 | sequence_SO=chromosome | SO=protein_coding	268830 |	14	1.33045	1.35519	1.51356	1.5417	1.7378	1.90546	1.59956	1.7378	0.116375	1.59019
TGME49_315730	493	23.25	24.3	49	34.41	30.26	TGME49_315730 |	organism=Toxoplasma_gondii_ME49 | product=apical membrane antigen 1 protein | location=TGME49_chrXI:4935446-4940427(+) | length=651 | sequence_SO=chromosome | SO=protein_coding	315730 |	17	313	28.36	30.59	49.31	39.17	30.88	TGME49_315730 |	organism=Toxoplasma_gondii_ME49 | product=apical membrane antigen 1 protein | location=TGME49_chrXI:4935446-4940427(+) | length=651 | sequence_SO=chromosome | SO=protein_coding	315730 |	18	1.35519	1.55597	1.15878	1.34276	1.65959	1.94089	1.47231	1.7378	0.152825	1.52791
TGME49_224060	501	22.76	24.16	50.8	28.94	24.44	TGME49_224060 |	organism=Toxoplasma_gondii_ME49 | product=thioredoxin, putative | location=TGME49_chrX:3357355-3359223(-) | length=622 | sequence_SO=chromosome | SO=protein_coding	224060 |	12	488	21.33	22.09	47.75	25.24	22.19	TGME49_224060 |	organism=Toxoplasma_gondii_ME49 | product=thioredoxin, putative | location=TGME49_chrX:3357355-3359223(-) | length=622 | sequence_SO=chromosome | SO=protein_coding	224060 |	11	1.80302	1.44544	1.6293	1.25892	1.65959	1.59956	1.43219	1.36773	0.109351	1.52447
TGME49_225050	510	22.35	23.82	49.49	25.51	22.28	TGME49_225050 |	organism=Toxoplasma_gondii_ME49 | product=adenosylhomocysteinase, putative | location=TGME49_chrX:2554854-2557240(-) | length=588 | sequence_SO=chromosome | SO=protein_coding	225050 |	16	514	20.64	22.17	43.88	28.06	19.9	TGME49_225050 |	organism=Toxoplasma_gondii_ME49 | product=adenosylhomocysteinase, putative | location=TGME49_chrX:2554854-2557240(-) | length=588 | sequence_SO=chromosome | SO=protein_coding	225050 |	13	2.39883	2.44343	2.05116	2.0893	1.8197	1.78649	1.94089	1.88799	0.114095	2.05222
TGME49_297970	542	21.19	22.54	50.98	36.61	34.84	TGME49_297970 |	organism=Toxoplasma_gondii_ME49 | product=aspartyl aminopeptidase | location=TGME49_chrII:2146242-2154880(+) | length=508 | sequence_SO=chromosome | SO=protein_coding	297970 |	12	620	17.59	18.71	45.87	31.1	24.41	TGME49_297970 |	organism=Toxoplasma_gondii_ME49 | product=aspartyl aminopeptidase | location=TGME49_chrII:2146242-2154880(+) | length=508 | sequence_SO=chromosome | SO=protein_coding	297970 |	11	2.83139	2.35505	1.70608	1.38038	1.08643	1.08643	1.0666	1.0666	0.40451	1.57237
TGME49_314330	544	21.16	27.78	35.38	12.47	6.419	TGME49_314330 |	organism=Toxoplasma_gondii_ME49 | product=ABC transporter, ATP-binding domain-containing protein | location=TGME49_chrXI:4007884-4017574(+) | length=1885 | sequence_SO=chromosome | SO=protein_coding	314330 |	10	503	20.91	26.45	30.08	11.14	6.897	TGME49_314330 |	organism=Toxoplasma_gondii_ME49 | product=ABC transporter, ATP-binding domain-containing protein | location=TGME49_chrXI:4007884-4017574(+) | length=1885 | sequence_SO=chromosome | SO=protein_coding	314330 |	11	1.6293	1.48594	1.94089	1.75388	1.80302	1.92309	2.05116	2.1677	0.112993	1.84437
TGME49_276870	549	21.05	21.25	86.55	77.19	72.51	TGME49_276870 |	organism=Toxoplasma_gondii_ME49 | product=hypothetical protein | location=TGME49_chrXII:6885358-6885873(-) | length=171 | sequence_SO=chromosome | SO=protein_coding	276870 |	21	385	24.58	24.83	87.13	80.12	74.85	TGME49_276870 |	organism=Toxoplasma_gondii_ME49 | product=hypothetical protein | location=TGME49_chrXII:6885358-6885873(-) | length=171 | sequence_SO=chromosome | SO=protein_coding	276870 |	19	1.78649	1.83654	1.48594	1.52757	1.55597	1.59956	1.6293	1.67494	0.0704563	1.63704
TGME49_239100	550	21.04	21.59	88.78	67.35	45.41	TGME49_239100 |	organism=Toxoplasma_gondii_ME49 | product=ribosomal protein RPS7 (RPS7) | location=TGME49_chrVI:462430-464737(+) | length=196 | sequence_SO=chromosome | SO=protein_coding	239100 |	14	479	21.56	22.46	83.16	62.76	54.08	TGME49_239100 |	organism=Toxoplasma_gondii_ME49 | product=ribosomal protein RPS7 (RPS7) | location=TGME49_chrVI:462430-464737(+) | length=196 | sequence_SO=chromosome | SO=protein_coding	239100 |	17	1.28233	1.6293	1.20226	1.52757	1.75388	2.60615	1.39316	2.0893	0.259034	1.68549
TGME49_223040	576	20.43	20.63	79.08	63.18	51.46	TGME49_223040 |	organism=Toxoplasma_gondii_ME49 | product=hypothetical protein | location=TGME49_chrII:1380192-1381747(-) | length=239 | sequence_SO=chromosome | SO=protein_coding	223040 |	12	642	17.04	17.4	72.8	63.6	55.23	TGME49_223040 |	organism=Toxoplasma_gondii_ME49 | product=hypothetical protein | location=TGME49_chrII:1380192-1381747(-) | length=239 | sequence_SO=chromosome | SO=protein_coding	223040 |	11	1.77011	1.69044	1.57036	1.51356	1.41906	1.55597	1.47231	1.6293	0.0684553	1.57764
TGME49_242300	585	20.29	21.22	67.65	46.47	40.29	TGME49_242300 |	organism=Toxoplasma_gondii_ME49 | product=dihydrodipicolinate synthase | location=TGME49_chrVI:1949773-1951397(+) | length=340 | sequence_SO=chromosome | SO=protein_coding	242300 |	12	533	19.99	20.76	69.12	58.24	46.76	TGME49_242300 |	organism=Toxoplasma_gondii_ME49 | product=dihydrodipicolinate synthase | location=TGME49_chrVI:1949773-1951397(+) | length=340 | sequence_SO=chromosome | SO=protein_coding	242300 |	15	1.31826	1.51356	1.41906	1.59956	1.47231	1.90546	1.55597	2.03236	0.142687	1.60207
TGME49_261570	590	20.18	21.37	67.75	53.99	39.13	TGME49_261570 |	organism=Toxoplasma_gondii_ME49 | product=ribosomal protein RPL7A (RPL7A) | location=TGME49_chrVIIb:1652920-1655805(+) | length=276 | sequence_SO=chromosome | SO=protein_coding	261570 |	15	481	21.55	22.36	71.38	51.81	38.04	TGME49_261570 |	organism=Toxoplasma_gondii_ME49 | product=ribosomal protein RPL7A (RPL7A) | location=TGME49_chrVIIb:1652920-1655805(+) | length=276 | sequence_SO=chromosome | SO=protein_coding	261570 |	14	2.35505	2.14783	1.90546	1.69044	1.8197	1.88799	1.72187	1.78649	0.111118	1.91435
TGME49_310830	597	20.09	21.12	60.29	41.18	36.47	TGME49_310830 |	organism=Toxoplasma_gondii_ME49 | product=enoyl-CoA hydratase/isomerase family protein | location=TGME49_chrXI:1619991-1621013(+) | length=340 | sequence_SO=chromosome | SO=protein_coding	310830 |	11	817	13.9	14.31	51.18	37.35	28.24	TGME49_310830 |	organism=Toxoplasma_gondii_ME49 | product=enoyl-CoA hydratase/isomerase family protein | location=TGME49_chrXI:1619991-1621013(+) | length=340 | sequence_SO=chromosome | SO=protein_coding	310830 |	8	1.59956	1.65959	1.75388	1.8197	1.13763	1.24738	1.65959	1.80302	0.150724	1.58504
TGME49_213520	598	19.96	21.35	53.31	38.72	31.32	TGME49_213520 |	organism=Toxoplasma_gondii_ME49 | product=peptidase M20D, amidohydrolase | location=TGME49_chrV:1112450-1118661(-) | length=514 | sequence_SO=chromosome | SO=protein_coding	213520 |	16	764	14.83	16.16	52.92	28.6	16.34	TGME49_213520 |	organism=Toxoplasma_gondii_ME49 | product=peptidase M20D, amidohydrolase | location=TGME49_chrV:1112450-1118661(-) | length=514 | sequence_SO=chromosome | SO=protein_coding	213520 |	7	2.67917	2.39883	2.91072	2.65461	1.90546	2.12814	1.67494	1.85353	0.185314	2.27567
TGME49_263050	609	19.65	21.98	53.8	30.14	26.76	TGME49_263050 |	organism=Toxoplasma_gondii_ME49 | product=ribosomal protein RPL13 (RPL13) | location=TGME49_chrVIIb:852681-856181(-) | length=355 | sequence_SO=chromosome | SO=protein_coding	263050 |	15	568	18.99	21.06	45.07	31.55	25.92	TGME49_263050 |	organism=Toxoplasma_gondii_ME49 | product=ribosomal protein RPL13 (RPL13) | location=TGME49_chrVIIb:852681-856181(-) | length=355 | sequence_SO=chromosome | SO=protein_coding	263050 |	13	2.37684	1.55597	1.88799	1.27057	1.52757	1.48594	1.15878	1.08643	0.255876	1.54376
TGME49_258950	610	19.64	20.67	44.27	26.16	20.74	TGME49_258950 |	organism=Toxoplasma_gondii_ME49 | product=lectin family protein | location=TGME49_chrVIIb:3079180-3083256(+) | length=646 | sequence_SO=chromosome | SO=protein_coding	258950 |	11	667	16.47	17.02	44.27	31.11	23.37	TGME49_258950 |	organism=Toxoplasma_gondii_ME49 | product=lectin family protein | location=TGME49_chrVIIb:3079180-3083256(+) | length=646 | sequence_SO=chromosome | SO=protein_coding	258950 |	10	2.10863	2.14783	1.43219	1.44544	1.59956	1.47231	1.38038	1.25892	0.195895	1.60566
TGME49_264040	616	19.48	20.74	77.73	58.18	47.27	TGME49_264040 |	organism=Toxoplasma_gondii_ME49 | product=hypothetical protein | location=TGME49_chrVIIb:222376-223038(-) | length=220 | sequence_SO=chromosome | SO=protein_coding	264040 |	11	614	17.72	18.31	64.55	54.55	48.64	TGME49_264040 |	organism=Toxoplasma_gondii_ME49 | product=hypothetical protein | location=TGME49_chrVIIb:222376-223038(-) | length=220 | sequence_SO=chromosome | SO=protein_coding	264040 |	10	1.48594	1.72187	1.36773	1.58489	1.36773	1.67494	1.27057	1.52757	0.0987664	1.50015
TGME49_220890	633	19.09	19.62	48.02	36.78	27.53	TGME49_220890 |	organism=Toxoplasma_gondii_ME49 | product=hypothetical protein | location=TGME49_chrII:38130-40839(-) | length=454 | sequence_SO=chromosome | SO=protein_coding	220890 |	12	712	15.82	16.54	42.73	28.19	22.91	TGME49_220890 |	organism=Toxoplasma_gondii_ME49 | product=hypothetical protein | location=TGME49_chrII:38130-40839(-) | length=454 | sequence_SO=chromosome | SO=protein_coding	220890 |	10	3.63078	2.33346	3.66438	2.22844	1.80302	1.6293	2.29087	2.1677	0.290931	2.46849
TGME49_202380	636	18.97	21.27	55.04	38.6	28.95	TGME49_202380 |	organism=Toxoplasma_gondii_ME49 | product=rab GDI alpha, putative | location=TGME49_chrVIIa:3368281-3375715(+) | length=456 | sequence_SO=chromosome | SO=protein_coding	202380 |	13	425	23.36	27.36	65.57	52.63	39.47	TGME49_202380 |	organism=Toxoplasma_gondii_ME49 | product=rab GDI alpha, putative | location=TGME49_chrVIIa:3368281-3375715(+) | length=456 | sequence_SO=chromosome | SO=protein_coding	202380 |	16	1.8197	2.18776	1.7378	2.0893	1.83654	1.92309	1.83654	1.92309	0.0731226	1.91923
TGME49_233100	639	18.92	20.2	68.28	37.24	28.28	TGME49_233100 |	organism=Toxoplasma_gondii_ME49 | product=SPFH domain / Band 7 family protein | location=TGME49_chrVIII:2417178-2421563(-) | length=290 | sequence_SO=chromosome | SO=protein_coding	233100 |	10	912	12.21	13.37	57.24	30	19.66	TGME49_233100 |	organism=Toxoplasma_gondii_ME49 | product=SPFH domain / Band 7 family protein | location=TGME49_chrVIII:2417178-2421563(-) | length=290 | sequence_SO=chromosome | SO=protein_coding	233100 |	9	2.72898	2.75423	2.0893	2.12814	1.25892	1.20226	1.2942	1.23595	0.343212	1.8365
TGME49_235490	641	18.9	23.99	39.98	20.37	15.49	TGME49_235490 |	organism=Toxoplasma_gondii_ME49 | product=hypothetical protein | location=TGME49_chrX:4905534-4915560(+) | length=923 | sequence_SO=chromosome | SO=protein_coding	235490 |	10	827	13.72	16.68	30.12	20.15	11.7	TGME49_235490 |	organism=Toxoplasma_gondii_ME49 | product=hypothetical protein | location=TGME49_chrX:4905534-4915560(+) | length=923 | sequence_SO=chromosome | SO=protein_coding	235490 |	7	1.30617	1.40605	1.57036	1.67494	1.38038	3.16228	1.31826	2.80543	0.373841	1.82798
TGME49_307640	643	18.87	20.12	54.23	34.15	30.99	TGME49_307640 |	organism=Toxoplasma_gondii_ME49 | product=CMGC kinase, CK2 family | location=TGME49_chrIX:5032275-5035373(-) | length=284 | sequence_SO=chromosome | SO=protein_coding	307640 |	9	559	19.3	20.09	56.34	44.37	30.28	TGME49_307640 |	organism=Toxoplasma_gondii_ME49 | product=CMGC kinase, CK2 family | location=TGME49_chrIX:5032275-5035373(-) | length=284 | sequence_SO=chromosome | SO=protein_coding	307640 |	10	1.61436	1.69044	1.58489	1.65959	2.80543	3.01995	2.58226	2.80543	0.267465	2.22029
TGME49_271580	647	18.84	19.87	88.34	74.44	56.05	TGME49_271580 |	organism=Toxoplasma_gondii_ME49 | product=Toxoplasma gondii family D protein | location=TGME49_chrVIII:4455219-4455890(+) | length=223 | sequence_SO=chromosome | SO=protein_coding	271580 |	14	677	16.22	17.28	86.55	67.71	46.64	TGME49_271580 |	organism=Toxoplasma_gondii_ME49 | product=Toxoplasma gondii family D protein | location=TGME49_chrVIII:4455219-4455890(+) | length=223 | sequence_SO=chromosome | SO=protein_coding	271580 |	11	2.99226	2.88403	2.83139	2.75423	3.10456	2.55859	2.53513	2.12814	0.106489	2.72354
TGME49_224710	651	18.75	19.25	33.73	25.15	22.36	TGME49_224710 |	organism=Toxoplasma_gondii_ME49 | product=hypothetical protein | location=TGME49_chrX:2861460-2864148(-) | length=501 | sequence_SO=chromosome | SO=protein_coding	224710 |	11	696	15.95	16.16	40.32	21.96	18.56	TGME49_224710 |	organism=Toxoplasma_gondii_ME49 | product=hypothetical protein | location=TGME49_chrX:2861460-2864148(-) | length=501 | sequence_SO=chromosome | SO=protein_coding	224710 |	8	3.04789	3.31131	2.58226	2.80543	2.42103	2.26987	2.03236	1.90546	0.179506	2.54695
TGME49_278910	668	18.32	20.74	45.3	34.87	24.79	TGME49_278910 |	organism=Toxoplasma_gondii_ME49 | product=O-acetylserine (thiol) lyase 2, putative | location=TGME49_chrXII:5764702-5770055(+) | length=585 | sequence_SO=chromosome | SO=protein_coding	278910 |	10	611	17.79	18.84	42.56	32.14	24.27	TGME49_278910 |	organism=Toxoplasma_gondii_ME49 | product=O-acetylserine (thiol) lyase 2, putative | location=TGME49_chrXII:5764702-5770055(+) | length=585 | sequence_SO=chromosome | SO=protein_coding	278910 |	10	1.80302	1.94089	1.48594	1.59956	1.57036	1.64437	1.31826	1.39316	0.120476	1.59444
TGME49_234505	676	18.03	20.39	48.76	27.43	17.9	TGME49_234505 |	organism=Toxoplasma_gondii_ME49 | product=phenylalanyl-tRNA synthetase alpha chain A, putative | location=TGME49_chrX:4423573-4428350(+) | length=525 | sequence_SO=chromosome | SO=protein_coding	234505 |	9	730	15.48	18.02	44.76	21.9	16.38	TGME49_234505 |	organism=Toxoplasma_gondii_ME49 | product=phenylalanyl-tRNA synthetase alpha chain A, putative | location=TGME49_chrX:4423573-4428350(+) | length=525 | sequence_SO=chromosome | SO=protein_coding	234505 |	10	2.29087	1.97697	1.38038	1.09648	1.70608	1.1272	1.70608	1.1272	0.266923	1.55141
TGME49_208790	683	17.95	18.82	56.77	43.23	36.45	TGME49_208790 |	organism=Toxoplasma_gondii_ME49 | product=MC family transporter, putative | location=TGME49_chrIb:861208-864661(-) | length=310 | sequence_SO=chromosome | SO=protein_coding	208790 |	10	607	17.89	18.94	53.55	44.19	38.71	TGME49_208790 |	organism=Toxoplasma_gondii_ME49 | product=MC family transporter, putative | location=TGME49_chrIb:861208-864661(-) | length=310 | sequence_SO=chromosome | SO=protein_coding	208790 |	10	2.44343	2.83139	2.24905	2.58226	2.31206	2.39883	1.94089	2.01372	0.115616	2.34646
TGME49_242390	684	17.91	18.53	66	58	46.8	TGME49_242390 |	organism=Toxoplasma_gondii_ME49 | product=enoyl-coa hydratase/isomerase family protein | location=TGME49_chrVI:2007300-2010512(-) | length=250 | sequence_SO=chromosome | SO=protein_coding	242390 |	11	627	17.44	18.06	62.8	48.8	39.6	TGME49_242390 |	organism=Toxoplasma_gondii_ME49 | product=enoyl-coa hydratase/isomerase family protein | location=TGME49_chrVI:2007300-2010512(-) | length=250 | sequence_SO=chromosome | SO=protein_coding	242390 |	9	1.83654	1.43219	1.52757	1.1695	2.01372	1.80302	1.70608	1.52757	0.153306	1.62702
TGME49_290600	692	17.61	17.83	47.45	36.94	33.03	TGME49_290600 |	organism=Toxoplasma_gondii_ME49 | product=succinyl-CoA-synthetase alpha SCSA (SCSA) | location=TGME49_chrIX:3760535-3764070(+) | length=333 | sequence_SO=chromosome | SO=protein_coding	290600 |	11	1085	9.91	10.16	42.34	23.72	15.62	TGME49_290600 |	organism=Toxoplasma_gondii_ME49 | product=succinyl-CoA-synthetase alpha SCSA (SCSA) | location=TGME49_chrIX:3760535-3764070(+) | length=333 | sequence_SO=chromosome | SO=protein_coding	290600 |	6	2.03236	1.61436	1.88799	1.48594	2.03236	1.95885	2.03236	1.95885	0.104595	1.87538
TGME49_262730	708	17.35	18.79	45.12	23.06	21.22	TGME49_262730 |	organism=Toxoplasma_gondii_ME49 | product=rhoptry protein ROP16 (ROP16) | location=TGME49_chrVIIb:1053320-1055443(-) | length=707 | sequence_SO=chromosome | SO=protein_coding	262730 |	10	671	16.4	18.22	43.28	19.09	17.68	TGME49_262730 |	organism=Toxoplasma_gondii_ME49 | product=rhoptry protein ROP16 (ROP16) | location=TGME49_chrVIIb:1053320-1055443(-) | length=707 | sequence_SO=chromosome | SO=protein_coding	262730 |	8	1.34276	1.59956	1.31826	1.55597	1.5417	1.65959	2.29087	2.46604	0.230761	1.72184
TGME49_271590	715	17.24	17.55	62.45	48.91	43.23	TGME49_271590 |	organism=Toxoplasma_gondii_ME49 | product=Toxoplasma gondii family D protein | location=TGME49_chrVIII:4454371-4455060(+) | length=229 | sequence_SO=chromosome | SO=protein_coding	271590 |	16	884	12.78	13.67	52.4	46.29	43.23	TGME49_271590 |	organism=Toxoplasma_gondii_ME49 | product=Toxoplasma gondii family D protein | location=TGME49_chrVIII:4454371-4455060(+) | length=229 | sequence_SO=chromosome | SO=protein_coding	271590 |	14	8.55067	7.24436	5.97035	4.7863	5.05825	6.13762	4.16869	5.10505	0.228807	5.87766
TGME49_233110	720	17.09	18	56.44	35.03	26.86	TGME49_233110 |	organism=Toxoplasma_gondii_ME49 | product=IMP dehydrogenas (IMPDH) | location=TGME49_chrVIII:2422638-2427795(+) | length=551 | sequence_SO=chromosome | SO=protein_coding	233110 |	10	504	20.91	22.04	58.62	32.67	21.42	TGME49_233110 |	organism=Toxoplasma_gondii_ME49 | product=IMP dehydrogenas (IMPDH) | location=TGME49_chrVIII:2422638-2427795(+) | length=551 | sequence_SO=chromosome | SO=protein_coding	233110 |	10	1.59956	1.57036	1.43219	1.40605	1.65959	1.45881	1.64437	1.44544	0.0627352	1.52705
TGME49_313140	724	17.01	23.72	45.57	27.7	23.19	TGME49_313140 |	organism=Toxoplasma_gondii_ME49 | product=isocitrate dehydrogenase | location=TGME49_chrXI:3132733-3138618(-) | length=621 | sequence_SO=chromosome | SO=protein_coding	313140 |	17	700	15.9	20.76	43.64	33.01	23.99	TGME49_313140 |	organism=Toxoplasma_gondii_ME49 | product=isocitrate dehydrogenase | location=TGME49_chrXI:3132733-3138618(-) | length=621 | sequence_SO=chromosome | SO=protein_coding	313140 |	14	2.31206	1.95885	1.80302	1.47231	1.51356	1.44544	1.48594	1.41906	0.179451	1.67628
TGME49_293470	726	17	20.46	58	36.5	31.75	TGME49_293470 |	organism=Toxoplasma_gondii_ME49 | product=hypothetical protein | location=TGME49_chrIa:348370-350681(-) | length=400 | sequence_SO=chromosome | SO=protein_coding	293470 |	10	1011	10.84	12.35	55	28.5	18.25	TGME49_293470 |	organism=Toxoplasma_gondii_ME49 | product=hypothetical protein | location=TGME49_chrIa:348370-350681(-) | length=400 | sequence_SO=chromosome | SO=protein_coding	293470 |	6	1.55597	1.85353	1.34276	1.59956	1.27057	1.45881	1.57036	1.77011	0.118922	1.55271
TGME49_268200	727	16.99	19.05	40.28	28.55	21.76	TGME49_268200 |	organism=Toxoplasma_gondii_ME49 | product=RNA recognition motif-containing protein | location=TGME49_chrVIII:6650217-6653313(+) | length=648 | sequence_SO=chromosome | SO=protein_coding	268200 |	11	417	23.57	24.44	52.62	32.87	29.32	TGME49_268200 |	organism=Toxoplasma_gondii_ME49 | product=RNA recognition motif-containing protein | location=TGME49_chrVIII:6650217-6653313(+) | length=648 | sequence_SO=chromosome | SO=protein_coding	268200 |	14	1.83654	2.07014	1.57036	1.78649	1.59956	1.5417	1.55597	1.47231	0.112246	1.67913
TGME49_213340	736	16.83	23.26	39.94	16.16	12.83	TGME49_213340 |	organism=Toxoplasma_gondii_ME49 | product=GMC oxidoreductase | location=TGME49_chrV:944471-948639(-) | length=959 | sequence_SO=chromosome | SO=protein_coding	213340 |	11	917	12.14	15.29	28.88	17.1	6.778	TGME49_213340 |	organism=Toxoplasma_gondii_ME49 | product=GMC oxidoreductase | location=TGME49_chrV:944471-948639(-) | length=959 | sequence_SO=chromosome | SO=protein_coding	213340 |	6	2.10863	2.208	2.1677	2.22844	2.0893	2.1677	1.95885	2.03236	0.04043	2.12012
TGME49_209610	749	16.59	17.34	44.59	29.22	20.35	TGME49_209610 |	organism=Toxoplasma_gondii_ME49 | product=oocyst wall protein OWP2 (OWP2) | location=TGME49_chrIb:1359457-1361062(-) | length=462 | sequence_SO=chromosome | SO=protein_coding	209610 |	8	551	19.54	20.03	48.92	32.9	23.81	TGME49_209610 |	organism=Toxoplasma_gondii_ME49 | product=oocyst wall protein OWP2 (OWP2) | location=TGME49_chrIb:1359457-1361062(-) | length=462 | sequence_SO=chromosome | SO=protein_coding	209610 |	9	1.88799	2.10863	2.72898	2.99226	1.94089	2.53513	2.26987	2.93765	0.168508	2.42517
TGME49_228630	750	16.59	16.59	50.61	46.65	41.16	TGME49_228630 |	organism=Toxoplasma_gondii_ME49 | product=hypothetical protein | location=TGME49_chrX:269462-272003(+) | length=328 | sequence_SO=chromosome | SO=protein_coding	228630 |	9	821	13.86	13.86	50.3	46.65	35.06	TGME49_228630 |	organism=Toxoplasma_gondii_ME49 | product=hypothetical protein | location=TGME49_chrX:269462-272003(+) | length=328 | sequence_SO=chromosome | SO=protein_coding	228630 |	8	2.39883	2.33346	1.77011	1.67494	1.99526	2.24905	1.6293	1.85353	0.143219	1.98806
TGME49_243950	758	16.5	17.74	64.58	44.65	40.59	TGME49_243950 |	organism=Toxoplasma_gondii_ME49 | product=prohibitin, putative | location=TGME49_chrVI:2906238-2908608(+) | length=271 | sequence_SO=chromosome | SO=protein_coding	243950 |	11	943	11.8	12.32	65.68	40.22	26.57	TGME49_243950 |	organism=Toxoplasma_gondii_ME49 | product=prohibitin, putative | location=TGME49_chrVI:2906238-2908608(+) | length=271 | sequence_SO=chromosome | SO=protein_coding	243950 |	7	1.64437	1.33045	2.77971	2.26987	1.20226	1.36773	1.47231	1.64437	0.294762	1.71389
TGME49_207820	775	16.22	20.22	44.16	23.54	19.71	TGME49_207820 |	organism=Toxoplasma_gondii_ME49 | product=cell-cycle-associated protein kinase MAPK, putative | location=TGME49_chrIb:313374-317963(+) | length=548 | sequence_SO=chromosome | SO=protein_coding	207820 |	10	838	13.54	16.73	35.95	20.26	15.33	TGME49_207820 |	organism=Toxoplasma_gondii_ME49 | product=cell-cycle-associated protein kinase MAPK, putative | location=TGME49_chrIb:313374-317963(+) | length=548 | sequence_SO=chromosome | SO=protein_coding	207820 |	10	1.51356	1.55597	1.67494	1.69044	1.41906	1.65959	1.36773	1.58489	0.0716571	1.55827
TGME49_248880	785	15.97	20.02	66.9	35.19	30.79	TGME49_248880 |	organism=Toxoplasma_gondii_ME49 | product=GTPase RAB7 (RAB7) | location=TGME49_chrXII:4236732-4241921(-) | length=432 | sequence_SO=chromosome | SO=protein_coding	248880 |	13	804	14.15	18.78	62.73	35.19	32.64	TGME49_248880 |	organism=Toxoplasma_gondii_ME49 | product=GTPase RAB7 (RAB7) | location=TGME49_chrXII:4236732-4241921(-) | length=432 | sequence_SO=chromosome | SO=protein_coding	248880 |	15	1.83654	1.87068	1.8197	1.83654	1.6293	1.7378	1.44544	1.55597	0.0850609	1.7165
TGME49_214180	790	15.89	16.62	32.33	21.92	18.77	TGME49_214180 |	organism=Toxoplasma_gondii_ME49 | product=ENTH domain-containing protein | location=TGME49_chrX:6086247-6093499(+) | length=634 | sequence_SO=chromosome | SO=protein_coding	214180 |	9	1220	8.45	8.94	21.77	14.51	11.04	TGME49_214180 |	organism=Toxoplasma_gondii_ME49 | product=ENTH domain-containing protein | location=TGME49_chrX:6086247-6093499(+) | length=634 | sequence_SO=chromosome | SO=protein_coding	214180 |	4	1.90546	2.1677	2.55859	2.88403	1.11686	1.11686	1.07647	1.07647	0.399003	1.7378
TGME49_309100	812	15.47	17.5	31.39	10.86	6.667	TGME49_309100 |	organism=Toxoplasma_gondii_ME49 | product=hypothetical protein | location=TGME49_chrXI:500009-504016(-) | length=1335 | sequence_SO=chromosome | SO=protein_coding	309100 |	8	781	14.48	17.33	36.4	13.93	5.318	TGME49_309100 |	organism=Toxoplasma_gondii_ME49 | product=hypothetical protein | location=TGME49_chrXI:500009-504016(-) | length=1335 | sequence_SO=chromosome | SO=protein_coding	309100 |	7	1.75388	1.70608	1.78649	1.70608	1.34276	1.39316	1.5417	1.59956	0.0969034	1.60371
TGME49_218820	815	15.43	15.45	87.16	75.68	69.59	TGME49_218820 |	organism=Toxoplasma_gondii_ME49 | product=alba 2 | location=TGME49_chrXII:1278904-1280705(+) | length=148 | sequence_SO=chromosome | SO=protein_coding	218820 |	13	645	16.9	17.14	88.51	85.81	68.92	TGME49_218820 |	organism=Toxoplasma_gondii_ME49 | product=alba 2 | location=TGME49_chrXII:1278904-1280705(+) | length=148 | sequence_SO=chromosome | SO=protein_coding	218820 |	12	2.0893	2.0893	1.49969	1.47231	1.67494	1.49969	1.70608	1.55597	0.140661	1.69841
TGME49_215430	820	15.26	17.94	75.82	48.36	36.89	TGME49_215430 |	organism=Toxoplasma_gondii_ME49 | product=hypothetical protein | location=TGME49_chrX:6952371-6956462(-) | length=244 | sequence_SO=chromosome | SO=protein_coding	215430 |	9	733	15.45	16.5	65.98	44.26	37.7	TGME49_215430 |	organism=Toxoplasma_gondii_ME49 | product=hypothetical protein | location=TGME49_chrX:6952371-6956462(-) | length=244 | sequence_SO=chromosome | SO=protein_coding	215430 |	9	1.95885	1.75388	1.27057	1.09648	1.97697	1.94089	1.25892	1.18032	0.232905	1.55461
TGME49_229320	831	15.13	15.93	60.83	42.68	35.03	TGME49_229320 |	organism=Toxoplasma_gondii_ME49 | product=Cof family hydrolase subfamily protein | location=TGME49_chrVIII:165031-165975(-) | length=314 | sequence_SO=chromosome | SO=protein_coding	229320 |	11	634	17.25	18.05	67.2	48.73	35.67	TGME49_229320 |	organism=Toxoplasma_gondii_ME49 | product=Cof family hydrolase subfamily protein | location=TGME49_chrVIII:165031-165975(-) | length=314 | sequence_SO=chromosome | SO=protein_coding	229320 |	9	2.72898	2.31206	2.48886	2.0893	2.10863	2.75423	2.208	2.88403	0.119543	2.44676
TGME49_204050	838	15.01	16.18	37.58	25.62	16.69	TGME49_204050 |	organism=Toxoplasma_gondii_ME49 | product=subtilisin SUB1 (SUB1) | location=TGME49_chrVIIa:2030677-2036482(+) | length=761 | sequence_SO=chromosome | SO=protein_coding	204050 |	9	1098	9.72	10.42	41	15.64	7.622	TGME49_204050 |	organism=Toxoplasma_gondii_ME49 | product=subtilisin SUB1 (SUB1) | location=TGME49_chrVIIa:2030677-2036482(+) | length=761 | sequence_SO=chromosome | SO=protein_coding	204050 |	5	2.18776	2.208	2.51189	2.53513	2.26987	1.55597	2.26987	1.59956	0.162392	2.14225
TGME49_201700	839	15.01	15.05	32.57	17.89	15.14	TGME49_201700 |	organism=Toxoplasma_gondii_ME49 | product=WD domain, G-beta repeat-containing protein | location=TGME49_chrVIIa:3841008-3844421(-) | length=654 | sequence_SO=chromosome | SO=protein_coding	201700 |	9	610	17.84	17.99	26.61	19.88	18.2	TGME49_201700 |	organism=Toxoplasma_gondii_ME49 | product=WD domain, G-beta repeat-containing protein | location=TGME49_chrVIIa:3841008-3844421(-) | length=654 | sequence_SO=chromosome | SO=protein_coding	201700 |	11	1.5417	1.52757	1.34276	1.33045	1.58489	1.52757	1.8197	1.75388	0.103702	1.55357
TGME49_200320	840	14.99	15.98	59.14	43.73	38.35	TGME49_200320 |	organism=Toxoplasma_gondii_ME49 | product=hypoxanthine-xanthine-guanine phosphoribosyl transferase HXGPRT (HXGPRT) | location=TGME49_chrVIII:6796158-6798517(+) | length=279 | sequence_SO=chromosome | SO=protein_coding	200320 |	14	939	11.85	14.25	38.71	32.97	32.97	TGME49_200320 |	organism=Toxoplasma_gondii_ME49 | product=hypoxanthine-xanthine-guanine phosphoribosyl transferase HXGPRT (HXGPRT) | location=TGME49_chrVIII:6796158-6798517(+) | length=279 | sequence_SO=chromosome | SO=protein_coding	200320 |	9	2.208	1.80302	1.65959	1.35519	1.75388	1.7378	1.33045	1.28233	0.177238	1.64128
TGME49_215280	849	14.93	16.53	56.73	42.69	27.19	TGME49_215280 |	organism=Toxoplasma_gondii_ME49 | product=succinate dehydrogenase [ubiquinone] iron-sulfur protein	215280 |	9	728	15.54	16.06	44.44	30.99	21.05	TGME49_215280 |	organism=Toxoplasma_gondii_ME49 | product=succinate dehydrogenase [ubiquinone] iron-sulfur protein	215280 |	7	1.55597	1.55597	1.2942	1.2942	1.99526	2.22844	1.44544	1.59956	0.190426	1.62113
TGME49_262380	865	14.59	16.21	32.79	25.18	17.75	TGME49_262380 |	organism=Toxoplasma_gondii_ME49 | product=elongation factor Tu, putative | location=TGME49_chrVIIb:1315706-1319365(-) | length=552 | sequence_SO=chromosome | SO=protein_coding	262380 |	8	916	12.19	12.92	39.86	17.75	11.59	TGME49_262380 |	organism=Toxoplasma_gondii_ME49 | product=elongation factor Tu, putative | location=TGME49_chrVIIb:1315706-1319365(-) | length=552 | sequence_SO=chromosome | SO=protein_coding	262380 |	6	2.10863	2.10863	2.07014	2.03236	2.42103	2.75423	2.01372	2.29087	0.107265	2.22495
TGME49_268650	868	14.48	21.71	36.96	15.78	8.039	TGME49_268650 |	organism=Toxoplasma_gondii_ME49 | product=chaperone clpB protein, putative | location=TGME49_chrVIII:6375106-6378379(+) | length=1020 | sequence_SO=chromosome | SO=protein_coding	268650 |	8	739	15.35	23.37	38.82	13.04	9.902	TGME49_268650 |	organism=Toxoplasma_gondii_ME49 | product=chaperone clpB protein, putative | location=TGME49_chrVIII:6375106-6378379(+) | length=1020 | sequence_SO=chromosome | SO=protein_coding	268650 |	10	2.12814	1.72187	2.55859	2.03236	1.39316	1.47231	1.70608	1.80302	0.191231	1.85194
TGME49_257090	876	14.39	17.31	46.24	28.97	28.97	TGME49_257090 |	organism=Toxoplasma_gondii_ME49 | product=NAC domain-containing protein | location=TGME49_chrVIIb:4224344-4225423(+) | length=359 | sequence_SO=chromosome | SO=protein_coding	257090 |	14	719	15.74	17.61	58.5	38.44	35.93	TGME49_257090 |	organism=Toxoplasma_gondii_ME49 | product=NAC domain-containing protein | location=TGME49_chrVIIb:4224344-4225423(+) | length=359 | sequence_SO=chromosome | SO=protein_coding	257090 |	13	2.07014	1.88799	1.65959	1.51356	1.90546	1.97697	1.65959	1.72187	0.0983874	1.7994
TGME49_230410	883	14.26	14.72	54.77	28.98	25.09	TGME49_230410 |	organism=Toxoplasma_gondii_ME49 | product=peroxiredoxin PRX3 (PRX3) | location=TGME49_chrVIII:757258-759362(-) | length=283 | sequence_SO=chromosome | SO=protein_coding	230410 |	8	890	12.67	13.42	48.06	30.74	25.09	TGME49_230410 |	organism=Toxoplasma_gondii_ME49 | product=peroxiredoxin PRX3 (PRX3) | location=TGME49_chrVIII:757258-759362(-) | length=283 | sequence_SO=chromosome | SO=protein_coding	230410 |	7	1.97697	2.07014	2.01372	2.1677	1.39316	1.52757	1.44544	1.57036	0.166639	1.77063
TGME49_305460	898	14.04	22.39	42.92	30.83	26.67	TGME49_305460 |	organism=Toxoplasma_gondii_ME49 | product=methionine aminopeptidase 2, putative | location=TGME49_chrIX:5399256-5404851(-) | length=480 | sequence_SO=chromosome | SO=protein_coding	305460 |	10	899	12.5	17.79	51.25	30.63	24.38	TGME49_305460 |	organism=Toxoplasma_gondii_ME49 | product=methionine aminopeptidase 2, putative | location=TGME49_chrIX:5399256-5404851(-) | length=480 | sequence_SO=chromosome | SO=protein_coding	305460 |	9	2.03236	2.58226	1.75388	2.1677	1.10662	1.09648	1.07647	1.07647	0.349774	1.61153
TGME49_288630	909	13.9	16.35	62.63	35.23	32.03	TGME49_288630 |	organism=Toxoplasma_gondii_ME49 | product=nucleosome assembly protein (NAP), putative | location=TGME49_chrIX:2644741-2646097(+) | length=281 | sequence_SO=chromosome | SO=protein_coding	288630 |	10	628	17.43	18.82	57.3	35.23	22.78	TGME49_288630 |	organism=Toxoplasma_gondii_ME49 | product=nucleosome assembly protein (NAP), putative | location=TGME49_chrIX:2644741-2646097(+) | length=281 | sequence_SO=chromosome | SO=protein_coding	288630 |	10	1.65959	1.7378	1.44544	1.52757	1.58489	1.70608	1.48594	1.58489	0.0611697	1.59152
TGME49_320220	910	13.88	14.08	38.81	29.36	18.07	TGME49_320220 |	organism=Toxoplasma_gondii_ME49 | product=ubiquinol cytochrome c oxidoreductase, putative | location=TGME49_chrIV:427353-430830(-) | length=487 | sequence_SO=chromosome | SO=protein_coding	320220 |	7	714	15.8	16.24	43.74	29.16	20.94	TGME49_320220 |	organism=Toxoplasma_gondii_ME49 | product=ubiquinol cytochrome c oxidoreductase, putative | location=TGME49_chrIV:427353-430830(-) | length=487 | sequence_SO=chromosome | SO=protein_coding	320220 |	8	1.77011	1.72187	1.94089	1.88799	1.65959	1.6293	1.43219	1.35519	0.113862	1.67464
TGME49_248600	911	13.87	16.43	46.9	22.95	13.57	TGME49_248600 |	organism=Toxoplasma_gondii_ME49 | product=aspartate aminotransferase | location=TGME49_chrXII:4017094-4024942(-) | length=597 | sequence_SO=chromosome | SO=protein_coding	248600 |	8	453	22.35	25.09	49.58	26.97	22.28	TGME49_248600 |	organism=Toxoplasma_gondii_ME49 | product=aspartate aminotransferase | location=TGME49_chrXII:4017094-4024942(-) | length=597 | sequence_SO=chromosome | SO=protein_coding	248600 |	11	1.51356	1.61436	1.48594	1.58489	1.58489	1.90546	1.52757	1.85353	0.090489	1.63378
TGME49_231060	917	13.67	14.65	38.63	29.18	23.61	TGME49_231060 |	organism=Toxoplasma_gondii_ME49 | product=subtilisin SUB9 (SUB9) | location=TGME49_chrVIII:1217085-1219153(-) | length=466 | sequence_SO=chromosome | SO=protein_coding	231060 |	9	657	16.63	17.12	47.42	28.54	25.97	TGME49_231060 |	organism=Toxoplasma_gondii_ME49 | product=subtilisin SUB9 (SUB9) | location=TGME49_chrVIII:1217085-1219153(-) | length=466 | sequence_SO=chromosome | SO=protein_coding	231060 |	12	0.990832	1.02802	0.972747	1.00925	2.37684	2.0893	2.14783	1.90546	0.368944	1.56503
TGME49_253900	927	13.48	15.76	30.85	16.11	11.7	TGME49_253900 |	organism=Toxoplasma_gondii_ME49 | product=parasite porphobilinogen synthase PBGS (PBGS) | location=TGME49_chrIII:1284337-1292277(-) | length=658 | sequence_SO=chromosome | SO=protein_coding	253900 |	7	721	15.68	18.85	32.67	15.5	12.61	TGME49_253900 |	organism=Toxoplasma_gondii_ME49 | product=parasite porphobilinogen synthase PBGS (PBGS) | location=TGME49_chrIII:1284337-1292277(-) | length=658 | sequence_SO=chromosome | SO=protein_coding	253900 |	8	1.99526	2.33346	2.07014	2.42103	1.67494	1.87068	2.0893	2.39883	0.117684	2.10671
TGME49_312930	930	13.42	15.69	47.72	29.74	24.46	TGME49_312930 |	organism=Toxoplasma_gondii_ME49 | product=cystathione gamma lyase, putative | location=TGME49_chrXI:2986925-2989041(-) | length=417 | sequence_SO=chromosome | SO=protein_coding	312930 |	8	683	16.15	18.53	53.24	34.29	29.98	TGME49_312930 |	organism=Toxoplasma_gondii_ME49 | product=cystathione gamma lyase, putative | location=TGME49_chrXI:2986925-2989041(-) | length=417 | sequence_SO=chromosome | SO=protein_coding	312930 |	10	2.75423	2.80543	2.65461	2.70396	3.16228	2.58226	2.93765	2.39883	0.0783061	2.74991
TGME49_243720	935	13.35	14.37	53.85	34.62	26.15	TGME49_243720 |	organism=Toxoplasma_gondii_ME49 | product=peroxisomal biogenesis factor PEX11 (PEX11) | location=TGME49_chrVI:2813341-2816546(-) | length=260 | sequence_SO=chromosome | SO=protein_coding	243720 |	9	947	11.77	12.48	52.31	33.85	23.46	TGME49_243720 |	organism=Toxoplasma_gondii_ME49 | product=peroxisomal biogenesis factor PEX11 (PEX11) | location=TGME49_chrVI:2813341-2816546(-) | length=260 | sequence_SO=chromosome | SO=protein_coding	243720 |	7	1.69044	1.55597	1.70608	1.55597	1.95885	1.94089	1.67494	1.65959	0.0839459	1.71784
TGME49_263470	938	13.27	13.53	49.24	29.55	29.55	TGME49_263470 |	organism=Toxoplasma_gondii_ME49 | product=ubiquitin carboxyl-terminal hydrolase UCHL3 (UCHL3) | location=TGME49_chrVIIb:540809-542627(-) | length=264 | sequence_SO=chromosome | SO=protein_coding	263470 |	8	1204	8.63	8.73	39.39	28.03	19.32	TGME49_263470 |	organism=Toxoplasma_gondii_ME49 | product=ubiquitin carboxyl-terminal hydrolase UCHL3 (UCHL3) | location=TGME49_chrVIIb:540809-542627(-) | length=264 | sequence_SO=chromosome | SO=protein_coding	263470 |	5	1.99526	1.83654	1.95885	1.80302	1.28233	1.19124	1.25892	1.1695	0.219486	1.56196
TGME49_204480	946	13.1	14.82	32.02	17	10.17	TGME49_204480 |	organism=Toxoplasma_gondii_ME49 | product=thioredoxin domain-containing protein | location=TGME49_chrVIIa:1754065-1761974(-) | length=659 | sequence_SO=chromosome | SO=protein_coding	204480 |	7	938	11.87	12.56	27.77	12.9	12.14	TGME49_204480 |	organism=Toxoplasma_gondii_ME49 | product=thioredoxin domain-containing protein | location=TGME49_chrVIIa:1754065-1761974(-) | length=659 | sequence_SO=chromosome | SO=protein_coding	204480 |	7	1.44544	1.55597	1.18032	1.27057	1.70608	1.80302	1.58489	1.67494	0.132328	1.52765
TGME49_278990	952	13	14.2	39.25	23.59	15.24	TGME49_278990 |	organism=Toxoplasma_gondii_ME49 | product=phosphate carrier, putative | location=TGME49_chrXII:5706616-5710057(-) | length=479 | sequence_SO=chromosome | SO=protein_coding	278990 |	14	738	15.4	17.17	44.68	28.39	17.95	TGME49_278990 |	organism=Toxoplasma_gondii_ME49 | product=phosphate carrier, putative | location=TGME49_chrXII:5706616-5710057(-) | length=479 | sequence_SO=chromosome | SO=protein_coding	278990 |	13	1.57036	1.58489	1.49969	1.51356	1.64437	1.80302	1.77011	1.92309	0.0857361	1.66364
TGME49_239365	967	12.75	13.7	38.05	17.19	11.88	TGME49_239365 |	organism=Toxoplasma_gondii_ME49 | product=hypothetical protein | location=TGME49_chrVI:584662-589416(-) | length=791 | sequence_SO=chromosome | SO=protein_coding	239365 |	8	772	14.73	15.3	25.79	17.19	9.482	TGME49_239365 |	organism=Toxoplasma_gondii_ME49 | product=hypothetical protein | location=TGME49_chrVI:584662-589416(-) | length=791 | sequence_SO=chromosome | SO=protein_coding	239365 |	7	1.30617	1.49969	1.59956	1.8197	1.75388	1.19124	2.72898	1.88799	0.257144	1.7234
TGME49_231910	978	12.59	13.96	63.69	43.63	31.53	TGME49_231910 |	organism=Toxoplasma_gondii_ME49 | product=ATP synthase F1 gamma subunit | location=TGME49_chrVIII:1630628-1635289(+) | length=314 | sequence_SO=chromosome | SO=protein_coding	231910 |	9	952	11.71	12.45	67.83	42.68	27.07	TGME49_231910 |	organism=Toxoplasma_gondii_ME49 | product=ATP synthase F1 gamma subunit | location=TGME49_chrVIII:1630628-1635289(+) | length=314 | sequence_SO=chromosome | SO=protein_coding	231910 |	8	1.51356	1.88799	1.5417	1.94089	1.97697	2.14783	2.35505	2.58226	0.172864	1.99328
TGME49_281630	981	12.53	13.74	37.56	23.33	15.11	TGME49_281630 |	organism=Toxoplasma_gondii_ME49 | product=hydroxyacylglutathione hydrolase | location=TGME49_chrVIIa:4229009-4234321(+) | length=450 | sequence_SO=chromosome | SO=protein_coding	281630 |	6	960	11.58	13.65	31.78	18.22	14.89	TGME49_281630 |	organism=Toxoplasma_gondii_ME49 | product=hydroxyacylglutathione hydrolase | location=TGME49_chrVIIa:4229009-4234321(+) | length=450 | sequence_SO=chromosome | SO=protein_coding	281630 |	8	1.48594	1.30617	1.52757	1.35519	1.8197	2.14783	1.38038	1.6293	0.167183	1.58151
TGME49_270380	983	12.5	12.87	63.58	51.66	37.09	TGME49_270380 |	organism=Toxoplasma_gondii_ME49 | product=ribosomal protein RPS13 (RPS13) | location=TGME49_chrVIII:5240753-5243012(-) | length=151 | sequence_SO=chromosome | SO=protein_coding	270380 |	10	809	14.05	14.6	65.56	61.59	40.4	TGME49_270380 |	organism=Toxoplasma_gondii_ME49 | product=ribosomal protein RPS13 (RPS13) | location=TGME49_chrVIII:5240753-5243012(-) | length=151 | sequence_SO=chromosome | SO=protein_coding	270380 |	8	1.59956	1.69044	1.44544	1.52757	1.83654	1.94089	1.70608	1.8197	0.0922098	1.69578
TGME49_214790	990	12.37	13.28	47	37.81	24.38	TGME49_214790 |	organism=Toxoplasma_gondii_ME49 | product=glycoprotein | location=TGME49_chrX:6496460-6498480(+) | length=283 | sequence_SO=chromosome | SO=protein_coding	214790 |	7	1036	10.46	10.7	42.4	25.8	21.91	TGME49_214790 |	organism=Toxoplasma_gondii_ME49 | product=glycoprotein | location=TGME49_chrX:6496460-6498480(+) | length=283 | sequence_SO=chromosome | SO=protein_coding	214790 |	7	2.26987	2.53513	1.87068	2.07014	2.42103	2.26987	2.31206	2.1677	0.0860808	2.23956
TGME49_268620	998	12.29	14.69	34.92	25.4	17.69	TGME49_268620 |	organism=Toxoplasma_gondii_ME49 | product=blood stage antigen 41-3 precursor, putative | location=TGME49_chrVIII:6389644-6391933(-) | length=441 | sequence_SO=chromosome | SO=protein_coding	268620 |	7	822	13.81	16.44	39	27.89	18.59	TGME49_268620 |	organism=Toxoplasma_gondii_ME49 | product=blood stage antigen 41-3 precursor, putative | location=TGME49_chrVIII:6389644-6391933(-) | length=441 | sequence_SO=chromosome | SO=protein_coding	268620 |	9	1.22462	1.18032	1.14815	1.09648	2.39883	2.35505	2.03236	2.01372	0.318125	1.68119
TGME49_288680	1015	12.01	13.24	35.38	18.14	10.94	TGME49_288680 |	organism=Toxoplasma_gondii_ME49 | product=endonuclease IV APN | location=TGME49_chrIX:2667994-2672957(-) | length=667 | sequence_SO=chromosome | SO=protein_coding	288680 |	6	1099	9.7	10.32	26.84	14.09	10.94	TGME49_288680 |	organism=Toxoplasma_gondii_ME49 | product=endonuclease IV APN | location=TGME49_chrIX:2667994-2672957(-) | length=667 | sequence_SO=chromosome | SO=protein_coding	288680 |	6	2.33346	2.0893	2.44343	2.29087	1.11686	1.1272	1.15878	1.1695	0.338203	1.71617
TGME49_316560	1027	11.81	12.23	31.99	18.1	15.29	TGME49_316560 |	organism=Toxoplasma_gondii_ME49 | product=Toxoplasma gondii family D protein | location=TGME49_chrXI:5396165-5397874(-) | length=569 | sequence_SO=chromosome | SO=protein_coding	316560 |	7	1330	7.34	7.54	30.23	15.64	8.436	TGME49_316560 |	organism=Toxoplasma_gondii_ME49 | product=Toxoplasma gondii family D protein | location=TGME49_chrXI:5396165-5397874(-) | length=569 | sequence_SO=chromosome | SO=protein_coding	316560 |	4	2.53513	3.04789	2.35505	2.83139	1.92309	2.05116	2.44343	2.75423	0.144224	2.49267
TGME49_272240	1053	11.34	14.3	36.75	22.4	14.67	TGME49_272240 |	organism=Toxoplasma_gondii_ME49 | product=Toxoplasma gondii family D protein | location=TGME49_chrVIII:4125892-4127796(+) | length=634 | sequence_SO=chromosome | SO=protein_coding	272240 |	11	621	17.55	20.46	41.48	25.08	17.82	TGME49_272240 |	organism=Toxoplasma_gondii_ME49 | product=Toxoplasma gondii family D protein | location=TGME49_chrVIII:4125892-4127796(+) | length=634 | sequence_SO=chromosome | SO=protein_coding	272240 |	11	2.03236	2.10863	1.6293	1.72187	1.92309	2.31206	1.69044	2.03236	0.114326	1.93126
TGME49_230520	1059	11.26	16.9	67.51	41.35	36.29	TGME49_230520 |	organism=Toxoplasma_gondii_ME49 | product=cyclophilin 1, putative | location=TGME49_chrVIII:849139-849852(+) | length=237 | sequence_SO=chromosome | SO=protein_coding	230520 |	10	770	14.77	19.13	69.62	50.21	34.6	TGME49_230520 |	organism=Toxoplasma_gondii_ME49 | product=cyclophilin 1, putative | location=TGME49_chrVIII:849139-849852(+) | length=237 | sequence_SO=chromosome | SO=protein_coding	230520 |	10	1.2942	1.28233	1.38038	1.36773	1.97697	1.95885	2.26987	2.22844	0.23405	1.71984
TGME49_300220	1079	10.97	14.75	33.08	8.338	3.84	TGME49_300220 |	organism=Toxoplasma_gondii_ME49 | product=hypothetical protein | location=TGME49_chrXII:146763-157907(-) | length=1823 | sequence_SO=chromosome | SO=protein_coding	300220 |	7	1514	5.94	8.81	25.4	5.211	2.139	TGME49_300220 |	organism=Toxoplasma_gondii_ME49 | product=hypothetical protein | location=TGME49_chrXII:146763-157907(-) | length=1823 | sequence_SO=chromosome | SO=protein_coding	300220 |	3	3.10456	3.31131	2.48886	2.77971	1.18032	1.18032	1.09648	1.08643	0.453656	2.0285
TGME49_233520	1081	10.97	12.78	29.09	13.11	7.99	TGME49_233520 |	organism=Toxoplasma_gondii_ME49 | product=ATP-dependent RNA helicase | location=TGME49_chrVIII:2690037-2693686(+) | length=801 | sequence_SO=chromosome | SO=protein_coding	233520 |	6	766	14.82	16.87	29.34	15.73	14.11	TGME49_233520 |	organism=Toxoplasma_gondii_ME49 | product=ATP-dependent RNA helicase | location=TGME49_chrVIII:2690037-2693686(+) | length=801 | sequence_SO=chromosome | SO=protein_coding	233520 |	9	1.51356	1.59956	1.28233	1.34276	2.60615	2.39883	1.61436	1.43219	0.269855	1.72372
TGME49_226000	1100	10.71	11.65	74.86	67.21	50.82	TGME49_226000 |	organism=Toxoplasma_gondii_ME49 | product=ATP synthase, putative | location=TGME49_chrX:1872830-1874941(-) | length=183 | sequence_SO=chromosome | SO=protein_coding	226000 |	6	1194	8.74	9.11	60.66	46.45	44.26	TGME49_226000 |	organism=Toxoplasma_gondii_ME49 | product=ATP synthase, putative | location=TGME49_chrX:1872830-1874941(-) | length=183 | sequence_SO=chromosome | SO=protein_coding	226000 |	6	1.70608	1.99526	1.49969	1.7378	1.36773	1.25892	1.30617	1.20226	0.173011	1.50924
TGME49_266970	1116	10.54	12.43	60.78	28.76	22.88	TGME49_266970 |	organism=Toxoplasma_gondii_ME49 | product=hypothetical protein | location=TGME49_chrIX:864770-866762(+) | length=306 | sequence_SO=chromosome | SO=protein_coding	266970 |	6	1132	9.3	10.32	53.59	26.47	15.69	TGME49_266970 |	organism=Toxoplasma_gondii_ME49 | product=hypothetical protein | location=TGME49_chrIX:864770-866762(+) | length=306 | sequence_SO=chromosome | SO=protein_coding	266970 |	5	2.48886	2.46604	2.208	2.208	2.0893	2.1677	2.48886	2.60615	0.0767957	2.34036
TGME49_297280	1121	10.52	11.41	67.32	52.68	44.88	TGME49_297280 |	organism=Toxoplasma_gondii_ME49 | product=hypothetical protein | location=TGME49_chrII:1654637-1655629(-) | length=205 | sequence_SO=chromosome | SO=protein_coding	297280 |	7	1152	9.07	10.16	64.39	43.41	39.02	TGME49_297280 |	organism=Toxoplasma_gondii_ME49 | product=hypothetical protein | location=TGME49_chrII:1654637-1655629(-) | length=205 | sequence_SO=chromosome | SO=protein_coding	297280 |	5	1.30617	1.6293	1.59956	1.90546	1.80302	2.24905	1.25892	1.52757	0.182718	1.65988
TGME49_318560	1124	10.5	13.2	45.3	18.59	16.24	TGME49_318560 |	organism=Toxoplasma_gondii_ME49 | product=ATPase/histidine kinase/DNA gyrase B/HSP90 domain-containing protein | location=TGME49_chrIV:1223654-1230438(-) | length=468 | sequence_SO=chromosome | SO=protein_coding	318560 |	7	805	14.15	15.45	45.94	22.44	18.59	TGME49_318560 |	organism=Toxoplasma_gondii_ME49 | product=ATPase/histidine kinase/DNA gyrase B/HSP90 domain-containing protein | location=TGME49_chrIV:1223654-1230438(-) | length=468 | sequence_SO=chromosome | SO=protein_coding	318560 |	8	1.52757	1.25892	2.14783	1.83654	1.97697	1.77011	1.78649	1.58489	0.149002	1.73616
TGME49_313270	1125	10.49	12.19	29.26	6.931	3.823	TGME49_313270 |	organism=Toxoplasma_gondii_ME49 | product=hypothetical protein | location=TGME49_chrXI:3220853-3233276(+) | length=2799 | sequence_SO=chromosome | SO=protein_coding	313270 |	7	1147	9.12	12.09	20.76	6.502	3.93	TGME49_313270 |	organism=Toxoplasma_gondii_ME49 | product=hypothetical protein | location=TGME49_chrXI:3220853-3233276(+) | length=2799 | sequence_SO=chromosome | SO=protein_coding	313270 |	7	1.51356	1.55597	1.36773	1.40605	3.13329	3.22107	1.45881	1.48594	0.393006	1.8928
TGME49_242600	1133	10.37	10.94	37.55	20.95	13.44	TGME49_242600 |	organism=Toxoplasma_gondii_ME49 | product=6-phosphogluconate dehydrogenase | location=TGME49_chrVI:2095466-2098025(-) | length=506 | sequence_SO=chromosome | SO=protein_coding	242600 |	5	1317	7.49	7.82	22.53	11.46	7.708	TGME49_242600 |	organism=Toxoplasma_gondii_ME49 | product=6-phosphogluconate dehydrogenase | location=TGME49_chrVI:2095466-2098025(-) | length=506 | sequence_SO=chromosome | SO=protein_coding	242600 |	4	2.99226	3.0761	1.97697	2.03236	2.39883	2.33346	2.77971	2.72898	0.153907	2.53983
TGME49_214320	1139	10.3	11.05	24.65	14.79	10.56	TGME49_214320 |	organism=Toxoplasma_gondii_ME49 | product=facilitative glucose transporter GT1 (GT1) | location=TGME49_chrX:6248361-6250678(+) | length=568 | sequence_SO=chromosome | SO=protein_coding	214320 |	7	915	12.2	13.14	22.01	13.38	12.5	TGME49_214320 |	organism=Toxoplasma_gondii_ME49 | product=facilitative glucose transporter GT1 (GT1) | location=TGME49_chrX:6248361-6250678(+) | length=568 | sequence_SO=chromosome | SO=protein_coding	214320 |	7	1.99526	1.85353	1.78649	1.65959	1.6293	1.57036	1.64437	1.58489	0.0814273	1.71547
TGME49_239500	1156	10.13	11.48	43.25	32.54	30.16	TGME49_239500 |	organism=Toxoplasma_gondii_ME49 | product=proteasome subunit alpha type, putative | location=TGME49_chrVI:721319-724249(+) | length=252 | sequence_SO=chromosome | SO=protein_coding	239500 |	7	1197	8.7	9.78	38.1	32.54	28.17	TGME49_239500 |	organism=Toxoplasma_gondii_ME49 | product=proteasome subunit alpha type, putative | location=TGME49_chrVI:721319-724249(+) | length=252 | sequence_SO=chromosome | SO=protein_coding	239500 |	8	1.45881	1.64437	1.24738	1.43219	2.33346	2.24905	2.07014	2.05116	0.214116	1.81082
TGME49_249650	1196	9.67	10.23	36.48	23.21	19.9	TGME49_249650 |	organism=Toxoplasma_gondii_ME49 | product=apolipoprotein A-I binding protein, putative | location=TGME49_chrXII:4709680-4715286(+) | length=392 | sequence_SO=chromosome | SO=protein_coding	249650 |	7	949	11.76	12.94	41.07	33.16	22.19	TGME49_249650 |	organism=Toxoplasma_gondii_ME49 | product=apolipoprotein A-I binding protein, putative | location=TGME49_chrXII:4709680-4715286(+) | length=392 | sequence_SO=chromosome | SO=protein_coding	249650 |	7	1.59956	1.72187	1.36773	1.47231	2.03236	2.26987	1.5417	1.7378	0.163605	1.7179
TGME49_285750	1221	9.38	10.15	44.55	15.23	12.95	TGME49_285750 |	organism=Toxoplasma_gondii_ME49 | product=6,7-dihydropteridine reductase | location=TGME49_chrV:2254312-2256204(+) | length=440 | sequence_SO=chromosome | SO=protein_coding	285750 |	6	1265	8.01	10.65	31.82	13.64	11.36	TGME49_285750 |	organism=Toxoplasma_gondii_ME49 | product=6,7-dihydropteridine reductase | location=TGME49_chrV:2254312-2256204(+) | length=440 | sequence_SO=chromosome | SO=protein_coding	285750 |	5	1.58489	1.35519	1.78649	1.57036	1.70608	1.58489	2.03236	1.90546	0.118607	1.69072
TGME49_273930	1242	9.11	11.15	53.54	35.83	18.5	TGME49_273930 |	organism=Toxoplasma_gondii_ME49 | product=DNA topoisomerase domain-containing protein | location=TGME49_chrVIII:3167492-3169883(+) | length=254 | sequence_SO=chromosome | SO=protein_coding	273930 |	5	1755	4.32	5.21	39.37	14.96	7.48	TGME49_273930 |	organism=Toxoplasma_gondii_ME49 | product=DNA topoisomerase domain-containing protein | location=TGME49_chrVIII:3167492-3169883(+) | length=254 | sequence_SO=chromosome | SO=protein_coding	273930 |	2	2.05116	2.39883	1.65959	2.0893	1.34276	1.30617	1.25892	1.23595	0.255191	1.66784
TGME49_202090	1243	9.11	9.12	51.01	43.43	34.85	TGME49_202090 |	organism=Toxoplasma_gondii_ME49 | product=hypothetical protein | location=TGME49_chrVIIa:3615812-3616408(-) | length=198 | sequence_SO=chromosome | SO=protein_coding	202090 |	7	1434	6.42	6.44	37.37	26.26	23.74	TGME49_202090 |	organism=Toxoplasma_gondii_ME49 | product=hypothetical protein | location=TGME49_chrVIIa:3615812-3616408(-) | length=198 | sequence_SO=chromosome | SO=protein_coding	202090 |	5	2.0893	1.83654	1.80302	1.57036	2.208	2.12814	1.67494	1.61436	0.123926	1.86558
TGME49_281590	1251	8.97	9.75	50	38.41	20.29	TGME49_281590 |	organism=Toxoplasma_gondii_ME49 | product=hypothetical protein | location=TGME49_chrVIIa:4215729-4216279(+) | length=138 | sequence_SO=chromosome | SO=protein_coding	281590 |	5	1195	8.73	9.02	50	35.51	28.26	TGME49_281590 |	organism=Toxoplasma_gondii_ME49 | product=hypothetical protein | location=TGME49_chrVIIa:4215729-4216279(+) | length=138 | sequence_SO=chromosome | SO=protein_coding	281590 |	6	1.61436	1.49969	1.49969	1.41906	1.7378	1.80302	1.85353	1.94089	0.106514	1.671
TGME49_263530	1258	8.91	9.81	71.65	59.84	55.12	TGME49_263530 |	organism=Toxoplasma_gondii_ME49 | product=chaperonin , putative | location=TGME49_chrVIIb:493203-495249(-) | length=127 | sequence_SO=chromosome | SO=protein_coding	263530 |	7	1130	9.32	9.62	68.5	59.84	50.39	TGME49_263530 |	organism=Toxoplasma_gondii_ME49 | product=chaperonin , putative | location=TGME49_chrVIIb:493203-495249(-) | length=127 | sequence_SO=chromosome | SO=protein_coding	263530 |	8	2.55859	2.44343	2.07014	1.99526	1.45881	1.78649	1.5417	1.90546	0.185109	1.96999
TGME49_220840	1299	8.59	10.22	33.1	20.14	9.807	TGME49_220840 |	organism=Toxoplasma_gondii_ME49 | product=threonine synthase | location=TGME49_chrII:17422-22256(-) | length=571 | sequence_SO=chromosome | SO=protein_coding	220840 |	4	1100	9.69	11.81	35.9	19.79	11.73	TGME49_220840 |	organism=Toxoplasma_gondii_ME49 | product=threonine synthase | location=TGME49_chrII:17422-22256(-) | length=571 | sequence_SO=chromosome | SO=protein_coding	220840 |	5	1.6293	1.49969	1.95885	1.80302	1.35519	1.55597	1.49969	1.7378	0.111591	1.62994
TGME49_286150	1315	8.47	10.49	28.99	21.62	11.55	TGME49_286150 |	organism=Toxoplasma_gondii_ME49 | product=PAN/Apple domain-containing protein | location=TGME49_chrV:1956777-1958835(-) | length=407 | sequence_SO=chromosome | SO=protein_coding	286150 |	5	1075	9.98	11.43	29.48	17.44	12.78	TGME49_286150 |	organism=Toxoplasma_gondii_ME49 | product=PAN/Apple domain-containing protein | location=TGME49_chrV:1956777-1958835(-) | length=407 | sequence_SO=chromosome | SO=protein_coding	286150 |	6	1.45881	1.59956	1.45881	1.59956	1.38038	1.65959	1.40605	1.69044	0.073022	1.53165
TGME49_226590	1373	7.97	8.31	39.8	26.76	21.4	TGME49_226590 |	organism=Toxoplasma_gondii_ME49 | product=cytochrome C oxidase subunit IIa, putative | location=TGME49_chrX:1517465-1519871(+) | length=299 | sequence_SO=chromosome | SO=protein_coding	226590 |	5	1536	5.81	5.9	45.48	22.41	17.06	TGME49_226590 |	organism=Toxoplasma_gondii_ME49 | product=cytochrome C oxidase subunit IIa, putative | location=TGME49_chrX:1517465-1519871(+) | length=299 | sequence_SO=chromosome | SO=protein_coding	226590 |	3	1.75388	1.6293	1.45881	1.36773	2.01372	2.48886	1.22462	1.47231	0.228204	1.67615
TGME49_218590	1383	7.88	8.97	34	9.111	5.889	TGME49_218590 |	organism=Toxoplasma_gondii_ME49 | product=protein phosphatase 2C domain-containing protein | location=TGME49_chrXII:1392664-1398441(-) | length=900 | sequence_SO=chromosome | SO=protein_coding	218590 |	4	1206	8.6	9.72	27.33	9.667	5.778	TGME49_218590 |	organism=Toxoplasma_gondii_ME49 | product=protein phosphatase 2C domain-containing protein | location=TGME49_chrXII:1392664-1398441(-) | length=900 | sequence_SO=chromosome | SO=protein_coding	218590 |	4	1.07647	1.10662	1.07647	1.10662	1.95885	2.60615	1.39316	1.83654	0.34684	1.52011
TGME49_258730	1429	7.35	7.59	57.62	38.41	21.85	TGME49_258730 |	organism=Toxoplasma_gondii_ME49 | product=hypothetical protein | location=TGME49_chrVIIb:3221009-3222579(+) | length=151 | sequence_SO=chromosome | SO=protein_coding	258730 |	7	1257	8.13	8.32	55.63	23.18	23.18	TGME49_258730 |	organism=Toxoplasma_gondii_ME49 | product=hypothetical protein | location=TGME49_chrVIIb:3221009-3222579(+) | length=151 | sequence_SO=chromosome | SO=protein_coding	258730 |	5	2.99226	3.40408	2.75423	3.13329	3.16228	2.60615	2.48886	2.12814	0.137982	2.83366
TGME49_259710	1449	7.2	7.54	39.44	19.12	12.75	TGME49_259710 |	organism=Toxoplasma_gondii_ME49 | product=protein kinase | location=TGME49_chrVIIb:2700279-2703720(+) | length=251 | sequence_SO=chromosome | SO=protein_coding	259710 |	3	1617	5.19	5.42	38.65	18.33	12.75	TGME49_259710 |	organism=Toxoplasma_gondii_ME49 | product=protein kinase | location=TGME49_chrVIIb:2700279-2703720(+) | length=251 | sequence_SO=chromosome | SO=protein_coding	259710 |	3	2.07014	2.46604	1.43219	1.70608	1.58489	1.77011	1.87068	2.07014	0.163096	1.87128
TGME49_206480	1534	6.45	6.6	43.96	21.74	18.36	TGME49_206480 |	organism=Toxoplasma_gondii_ME49 | product=hypothetical protein | location=TGME49_chrVIIa:944040-945763(-) | length=207 | sequence_SO=chromosome | SO=protein_coding	206480 |	3	1361	7.05	7.16	45.41	31.88	21.26	TGME49_206480 |	organism=Toxoplasma_gondii_ME49 | product=hypothetical protein | location=TGME49_chrVIIa:944040-945763(-) | length=207 | sequence_SO=chromosome | SO=protein_coding	206480 |	4	2.12814	2.39883	1.75388	1.97697	1.90546	1.77011	1.87068	1.7378	0.10883	1.94273
TGME49_321480	1535	6.44	6.54	24.87	12.18	9.585	TGME49_321480 |	organism=Toxoplasma_gondii_ME49 | product=SAG-related sequence SRS12B (SRS12B) | location=TGME49_chrIb:1774791-1775951(-) | length=386 | sequence_SO=chromosome | SO=protein_coding	321480 |	4	1957	3.33	3.46	18.91	6.995	4.404	TGME49_321480 |	organism=Toxoplasma_gondii_ME49 | product=SAG-related sequence SRS12B (SRS12B) | location=TGME49_chrIb:1774791-1775951(-) | length=386 | sequence_SO=chromosome | SO=protein_coding	321480 |	2	1.61436	1.34276	2.51189	2.07014	1.28233	1.21339	1.35519	1.28233	0.27591	1.58405
TGME49_226030	1539	6.39	8.28	50.73	29.45	13.99	TGME49_226030 |	organism=Toxoplasma_gondii_ME49 | product=AGC kinase | location=TGME49_chrX:1854657-1856914(+) | length=343 | sequence_SO=chromosome | SO=protein_coding	226030 |	5	1024	10.68	11.28	45.77	28.57	18.37	TGME49_226030 |	organism=Toxoplasma_gondii_ME49 | product=AGC kinase | location=TGME49_chrX:1854657-1856914(+) | length=343 | sequence_SO=chromosome | SO=protein_coding	226030 |	6	2.91072	3.49945	2.01372	2.46604	1.43219	1.38038	1.41906	1.35519	0.373195	2.05959
TGME49_271380	1587	6.08	9.06	22.75	9.001	6.034	TGME49_271380 |	organism=Toxoplasma_gondii_ME49 | product=PUB domain-containing protein | location=TGME49_chrVIII:4521673-4532082(-) | length=1011 | sequence_SO=chromosome | SO=protein_coding	271380 |	4	2056	2.76	4.94	23.05	8.803	2.473	TGME49_271380 |	organism=Toxoplasma_gondii_ME49 | product=PUB domain-containing protein | location=TGME49_chrVIII:4521673-4532082(-) | length=1011 | sequence_SO=chromosome | SO=protein_coding	271380 |	1	1.22462	1.20226	3.37287	3.22107	1.36773	1.24738	1.35519	1.22462	0.495363	1.77697
TGME49_270120	1608	6	6.36	25.82	16.39	13.93	TGME49_270120 |	organism=Toxoplasma_gondii_ME49 | product=thioredoxin-like protein TLP1 (TLP1) | location=TGME49_chrVIII:5392780-5395954(+) | length=244 | sequence_SO=chromosome | SO=protein_coding	270120 |	3	1485	6.11	6.26	42.62	14.34	9.836	TGME49_270120 |	organism=Toxoplasma_gondii_ME49 | product=thioredoxin-like protein TLP1 (TLP1) | location=TGME49_chrVIII:5392780-5395954(+) | length=244 | sequence_SO=chromosome | SO=protein_coding	270120 |	3	1.05682	1.05682	1.08643	1.08643	1.80302	2.05116	1.97697	2.26987	0.317363	1.54844
TGME49_267820	1669	5.62	6.43	44.36	25.45	12.36	TGME49_267820 |	organism=Toxoplasma_gondii_ME49 | product=electron transfer flavoprotein subunit beta, putative | location=TGME49_chrIX:328132-335838(+) | length=275 | sequence_SO=chromosome | SO=protein_coding	267820 |	3	1809	4.09	6.51	34.91	12.73	10.91	TGME49_267820 |	organism=Toxoplasma_gondii_ME49 | product=electron transfer flavoprotein subunit beta, putative | location=TGME49_chrIX:328132-335838(+) | length=275 | sequence_SO=chromosome | SO=protein_coding	267820 |	3	1.0666	1.02802	1.10662	1.0666	2.75423	3.19154	1.75388	2.12814	0.453049	1.76195
TGME49_266770	1757	5.01	5.63	29.56	12.9	8.532	TGME49_266770 |	organism=Toxoplasma_gondii_ME49 | product=cpw-wpc domain-containing protein | location=TGME49_chrIX:972978-974954(+) | length=504 | sequence_SO=chromosome | SO=protein_coding	266770 |	3	1607	5.28	6.24	31.55	10.32	5.159	TGME49_266770 |	organism=Toxoplasma_gondii_ME49 | product=cpw-wpc domain-containing protein | location=TGME49_chrIX:972978-974954(+) | length=504 | sequence_SO=chromosome | SO=protein_coding	266770 |	3	1.64437	1.83654	1.99526	2.22844	1.34276	1.44544	1.38038	1.49969	0.17902	1.67161
TGME49_265220	1875	4.2	4.63	38.9	22.48	16.43	TGME49_265220 |	organism=Toxoplasma_gondii_ME49 | product=co-chaperone GrpE protein | location=TGME49_chrIX:1690438-1693418(+) | length=347 | sequence_SO=chromosome | SO=protein_coding	265220 |	4	1007	10.89	11.12	52.74	31.99	23.63	TGME49_265220 |	organism=Toxoplasma_gondii_ME49 | product=co-chaperone GrpE protein | location=TGME49_chrIX:1690438-1693418(+) | length=347 | sequence_SO=chromosome | SO=protein_coding	265220 |	5	1.00925	1.09648	1.20226	1.2942	2.12814	2.31206	1.8197	1.95885	0.297388	1.60262
TGME49_234560	1916	4.04	4.83	28.09	3.58	1.868	TGME49_234560 |	organism=Toxoplasma_gondii_ME49 | product=hypothetical protein | location=TGME49_chrX:4455130-4463864(-) | length=1285 | sequence_SO=chromosome | SO=protein_coding	234560 |	2	2198	2.19	2.87	20	3.424	2.179	TGME49_234560 |	organism=Toxoplasma_gondii_ME49 | product=hypothetical protein | location=TGME49_chrX:4455130-4463864(-) | length=1285 | sequence_SO=chromosome | SO=protein_coding	234560 |	2	2.33346	2.48886	1.49969	1.47231	1.22462	0.642688	1.88799	0.990832	0.381254	1.56755
TGME49_315610	1932	4	4.62	47.47	18.99	12.03	TGME49_315610 |	organism=Toxoplasma_gondii_ME49 | product=hypothetical protein | location=TGME49_chrXI:4855798-4856274(+) | length=158 | sequence_SO=chromosome | SO=protein_coding	315610 |	2	1832	4.02	4.21	36.08	15.19	11.39	TGME49_315610 |	organism=Toxoplasma_gondii_ME49 | product=hypothetical protein | location=TGME49_chrXI:4855798-4856274(+) | length=158 | sequence_SO=chromosome | SO=protein_coding	315610 |	2	2.03236	2.12814	1.7378	1.78649	1.03753	1.05682	1.10662	1.11686	0.291333	1.50033
TGME49_309300	2055	3.32	3.76	28.88	11.76	6.684	TGME49_309300 |	organism=Toxoplasma_gondii_ME49 | product=SAG-related sequence SRS55A (SRS55A) | location=TGME49_chrXI:617797-619498(+) | length=374 | sequence_SO=chromosome | SO=protein_coding	309300 |	2	1843	4	4.28	22.73	6.684	6.684	TGME49_309300 |	organism=Toxoplasma_gondii_ME49 | product=SAG-related sequence SRS55A (SRS55A) | location=TGME49_chrXI:617797-619498(+) | length=374 | sequence_SO=chromosome | SO=protein_coding	309300 |	3	1.33045	1.49969	1.22462	1.38038	1.58489	1.64437	1.67494	1.7378	0.113132	1.50964
TGME49_258930	2237	2.42	2.51	54.31	25.86	16.38	TGME49_258930 |	organism=Toxoplasma_gondii_ME49 | product=peptidylprolyl isomerase | location=TGME49_chrVIIb:3086173-3086523(-) | length=116 | sequence_SO=chromosome | SO=protein_coding	258930 |	2	2048	2.8	2.91	52.59	24.14	24.14	TGME49_258930 |	organism=Toxoplasma_gondii_ME49 | product=peptidylprolyl isomerase | location=TGME49_chrVIIb:3086173-3086523(-) | length=116 | sequence_SO=chromosome | SO=protein_coding	258930 |	3	1.01859	1.03753	1.05682	1.07647	2.33346	2.99226	1.67494	2.14783	0.422498	1.66724
TGME49_205090	2249	2.36	2.56	33.57	11.48	7.304	TGME49_205090 |	organism=Toxoplasma_gondii_ME49 | product=Toxoplasma gondii family D protein | location=TGME49_chrVIIa:1638319-1640046(-) | length=575 | sequence_SO=chromosome | SO=protein_coding	205090 |	2	1801	4.13	4.28	27.83	11.48	4.174	TGME49_205090 |	organism=Toxoplasma_gondii_ME49 | product=Toxoplasma gondii family D protein | location=TGME49_chrVIIa:1638319-1640046(-) | length=575 | sequence_SO=chromosome | SO=protein_coding	205090 |	2	4.01791	4.74242	3.87258	4.57088	4.48745	5.64937	3.59749	4.44631	0.133304	4.42305
TGME49_238480	2307	2.18	2.53	20.53	15.79	8.947	TGME49_238480 |	organism=Toxoplasma_gondii_ME49 | product=SAG-related sequence SRS22D (SRS22D) | location=TGME49_chrVI:245054-245746(-) | length=190 | sequence_SO=chromosome | SO=protein_coding	238480 |	2	2001	3.09	3.34	15.79	11.05	8.947	TGME49_238480 |	organism=Toxoplasma_gondii_ME49 | product=SAG-related sequence SRS22D (SRS22D) | location=TGME49_chrVI:245054-245746(-) | length=190 | sequence_SO=chromosome | SO=protein_coding	238480 |	2	2.63027	2.35505	2.14783	1.94089	2.85759	3.31131	2.48886	2.88403	0.160051	2.57698
TGME49_233360	2350	2.09	2.1	16.67	13.79	10.34	TGME49_233360 |	organism=Toxoplasma_gondii_ME49 | product=hypothetical protein | location=TGME49_chrVIII:2610451-2611439(-) | length=174 | sequence_SO=chromosome | SO=protein_coding	233360 |	3	2290	2.06	2.07	18.97	10.34	10.34	TGME49_233360 |	organism=Toxoplasma_gondii_ME49 | product=hypothetical protein | location=TGME49_chrVIII:2610451-2611439(-) | length=174 | sequence_SO=chromosome | SO=protein_coding	233360 |	3	2.01372	2.12814	2.33346	2.48886	2.05116	2.208	1.61436	1.7378	0.13093	2.07194
TGME49_268860	2519	1.89	14.69	52.93	30.41	18.69	TGME49_268860 |	organism=Toxoplasma_gondii_ME49 | product=enolase 1 | location=TGME49_chrVIII:6247157-6248985(-) | length=444 | sequence_SO=chromosome | SO=protein_coding	268860 |	11	2311	2.03	13.45	52.93	24.55	15.77	TGME49_268860 |	organism=Toxoplasma_gondii_ME49 | product=enolase 1 | location=TGME49_chrVIII:6247157-6248985(-) | length=444 | sequence_SO=chromosome | SO=protein_coding	268860 |	8	2.208	2.26987	2.0893	2.1677	1.94089	1.99526	1.95885	2.03236	0.0546462	2.08278
TGME49_238440	2523	1.89	2.36	20.62	11.34	9.278	TGME49_238440 |	organism=Toxoplasma_gondii_ME49 | product=SAG-related sequence SRS22A (SRS22A) | location=TGME49_chrVI:233228-234310(-) | length=194 | sequence_SO=chromosome | SO=protein_coding	238440 |	1	2552	1.3	1.35	15.46	9.278	9.278	TGME49_238440 |	organism=Toxoplasma_gondii_ME49 | product=SAG-related sequence SRS22A (SRS22A) | location=TGME49_chrVI:233228-234310(-) | length=194 | sequence_SO=chromosome | SO=protein_coding	238440 |	1	2.07014	3.10456	1.7378	2.60615	2.22844	1.58489	2.44343	1.7378	0.220543	2.18915
TGME49_307980	2605	1.52	3.37	23.45	5.831	0.8685	TGME49_307980 |	organism=Toxoplasma_gondii_ME49 | product=GTP-binding protein lepA, putative | location=TGME49_chrXII:474441-483460(+) | length=806 | sequence_SO=chromosome | SO=protein_coding	307980 |	2	2280	2.06	4.1	19.48	4.839	0.8685	TGME49_307980 |	organism=Toxoplasma_gondii_ME49 | product=GTP-binding protein lepA, putative | location=TGME49_chrXII:474441-483460(+) | length=806 | sequence_SO=chromosome | SO=protein_coding	307980 |	2	10.8643	10.666	11.9124	11.5878	10.3753	10.666	10	10.666	0.0538022	10.8422
TGME49_203630	2607	1.52	1.8	58.1	24.76	9.524	TGME49_203630 |	organism=Toxoplasma_gondii_ME49 | product=ribosomal protein RPL44 (RPL44) | location=TGME49_chrVIIa:2392791-2393820(-) | length=105 | sequence_SO=chromosome | SO=protein_coding	203630 |	2	2088	2.57	2.76	62.86	15.24	6.667	TGME49_203630 |	organism=Toxoplasma_gondii_ME49 | product=ribosomal protein RPL44 (RPL44) | location=TGME49_chrVIIa:2392791-2393820(-) | length=105 | sequence_SO=chromosome | SO=protein_coding	203630 |	1	1.49969	1.51356	1.39316	1.40605	3.53183	3.04789	2.12814	1.85353	0.373414	2.04673
