# Supplementary material for: Comparative proteomic analysis of virulent and avirulent strains of Toxoplasma gondii reveals strain-specific patterns
Source: Oncotarget. 2017 Jul 7;8(46):80481–91. doi: 10.18632/oncotarget.19077 (PMC5655214; doi:10.18632/oncotarget.19077)
Supplement: Supplementary file 3 [file oncotarget-08-80481-s003.xlsx]

## Sheet: Sheet1
Technical Replicate 1											Technical Replicate2										Technical Replicate 1				Technical Replicate 2
2325 common elements in "List 1" and "List 2":	N	Unused	Total	%Cov	%Cov(50)	%Cov(95)	Accession	Name	Species	Peptides(95%)	N	Unused	Total	%Cov	%Cov(50)	%Cov(95)	Accession	Name	Species	Peptides(95%)	119:113	121:113	119:114	121:114	119:113	121:113	119:114	121:114	C.V	AVG.
TGME49_253030	6	117.59	119.21	53.77	42.88	37.44	TGME49_253030 |	organism=Toxoplasma_gondii_ME49 | product=glycosyl hydrolase, family 31 protein | location=TGME49_chrIII:688041-701428(+) | length=1616 | sequence_SO=chromosome | SO=protein_coding	253030 |	68	7	106.35	108.02	58.79	43.38	36.82	TGME49_253030 |	organism=Toxoplasma_gondii_ME49 | product=glycosyl hydrolase, family 31 protein | location=TGME49_chrIII:688041-701428(+) | length=1616 | sequence_SO=chromosome | SO=protein_coding	253030 |	63	0.390841	0.280543	0.356451	0.258226	0.253513	0.328095	0.207014	0.267917	0.193848	0.292825
TGME49_286782	7	115.98	117.72	68.22	56.27	48.16	TGME49_286782 |	organism=Toxoplasma_gondii_ME49 | product=MAM domain-containing protein | location=TGME49_chrV:1673628-1678313(-) | length=1356 | sequence_SO=chromosome | SO=protein_coding	286782 |	78	10	101.03	102.05	63.27	50.66	43.44	TGME49_286782 |	organism=Toxoplasma_gondii_ME49 | product=MAM domain-containing protein | location=TGME49_chrV:1673628-1678313(-) | length=1356 | sequence_SO=chromosome | SO=protein_coding	286782 |	70	0.539511	0.559758	0.448745	0.474242	0.383707	0.496592	0.237684	0.319154	0.241078	0.432424
TGME49_228170	8	107.77	114.13	59.83	46.08	35.14	TGME49_228170 |	organism=Toxoplasma_gondii_ME49 | product=inner membrane complex protein IMC2A (IMC2A) | location=TGME49_chrX:520228-525722(-) | length=1491 | sequence_SO=chromosome | SO=protein_coding	228170 |	53	9	101.98	105.86	60.36	43.39	33.33	TGME49_228170 |	organism=Toxoplasma_gondii_ME49 | product=inner membrane complex protein IMC2A (IMC2A) | location=TGME49_chrX:520228-525722(-) | length=1491 | sequence_SO=chromosome | SO=protein_coding	228170 |	51	0.496592	0.586138	0.457088	0.544503	0.724436	0.870964	0.570164	0.685488	0.205997	0.616922
TGME49_278830	13	98.41	99.42	80.52	68.56	53.87	TGME49_278830 |	organism=Toxoplasma_gondii_ME49 | product=glucose-6-phosphate 1-dehydrogenase | location=TGME49_chrXII:5833297-5847457(+) | length=878 | sequence_SO=chromosome | SO=protein_coding	278830 |	54	18	90.79	94.12	74.26	61.73	53.42	TGME49_278830 |	organism=Toxoplasma_gondii_ME49 | product=glucose-6-phosphate 1-dehydrogenase | location=TGME49_chrXII:5833297-5847457(+) | length=878 | sequence_SO=chromosome | SO=protein_coding	278830 |	55	0.758578	0.698232	0.519996	0.465586	0.751623	0.816582	0.559758	0.613762	0.18302	0.648015
TGME49_311470	14	98.04	100.88	56.29	39.84	36.02	TGME49_311470 |	organism=Toxoplasma_gondii_ME49 | product=rhoptry neck protein RON5 (RON5) | location=TGME49_chrXI:2084486-2104219(-) | length=1702 | sequence_SO=chromosome | SO=protein_coding	311470 |	54	11	98.61	102.82	55.41	41.6	37.84	TGME49_311470 |	organism=Toxoplasma_gondii_ME49 | product=rhoptry neck protein RON5 (RON5) | location=TGME49_chrXI:2084486-2104219(-) | length=1702 | sequence_SO=chromosome | SO=protein_coding	311470 |	49	0.267917	0.356451	0.272898	0.37325	0.452898	0.630957	0.343558	0.483059	0.284522	0.397623
TGME49_223920	15	96.5	104.91	48.47	30.85	24.26	TGME49_223920 |	organism=Toxoplasma_gondii_ME49 | product=rhoptry neck protein RON3 (RON3) | location=TGME49_chrX:3453595-3464270(+) | length=1958 | sequence_SO=chromosome | SO=protein_coding	223920 |	46	8	105.34	110.82	52.71	31.21	24.51	TGME49_223920 |	organism=Toxoplasma_gondii_ME49 | product=rhoptry neck protein RON3 (RON3) | location=TGME49_chrX:3453595-3464270(+) | length=1958 | sequence_SO=chromosome | SO=protein_coding	223920 |	48	0.310456	0.277971	0.258226	0.235505	0.416869	0.366438	0.325087	0.285759	0.179422	0.309539
TGME49_226960	17	89.77	94.53	59.84	42.78	36.73	TGME49_226960 |	organism=Toxoplasma_gondii_ME49 | product=phosphofructokinase PFKII (PFKII) | location=TGME49_chrX:1186437-1197681(-) | length=1225 | sequence_SO=chromosome | SO=protein_coding	226960 |	59	29	72.64	76.69	46.69	36	30.53	TGME49_226960 |	organism=Toxoplasma_gondii_ME49 | product=phosphofructokinase PFKII (PFKII) | location=TGME49_chrX:1186437-1197681(-) | length=1225 | sequence_SO=chromosome | SO=protein_coding	226960 |	45	0.529663	0.619441	0.465586	0.549541	0.501187	0.580764	0.448745	0.524808	0.100578	0.527467
TGME49_259900	29	78.34	85.12	74.03	56.25	44.31	TGME49_259900 |	organism=Toxoplasma_gondii_ME49 | product=hypothetical protein | location=TGME49_chrVIIb:2622665-2624827(+) | length=720 | sequence_SO=chromosome | SO=protein_coding	259900 |	56	44	67.29	71.63	76.94	55.83	40.83	TGME49_259900 |	organism=Toxoplasma_gondii_ME49 | product=hypothetical protein | location=TGME49_chrVIIb:2622665-2624827(+) | length=720 | sequence_SO=chromosome | SO=protein_coding	259900 |	54	0.83946	0.751623	0.469894	0.436516	0.903649	0.711214	0.457088	0.369828	0.313405	0.617409
TGME49_257990	36	74.99	79.35	78.86	57.61	41.53	TGME49_257990 |	organism=Toxoplasma_gondii_ME49 | product=heat shock protein 101, putative | location=TGME49_chrVIIb:3670754-3679545(+) | length=927 | sequence_SO=chromosome | SO=protein_coding	257990 |	39	26	75.2	78.29	76.7	59.65	49.08	TGME49_257990 |	organism=Toxoplasma_gondii_ME49 | product=heat shock protein 101, putative | location=TGME49_chrVIIb:3670754-3679545(+) | length=927 | sequence_SO=chromosome | SO=protein_coding	257990 |	40	0.619441	0.642688	0.597035	0.619441	0.597035	0.679204	0.549541	0.625173	0.057235	0.616195
TGME49_208370	53	67.18	73.42	62.54	39.5	30.96	TGME49_208370 |	organism=Toxoplasma_gondii_ME49 | product=myosin heavy chain, putative | location=TGME49_chrIb:636374-641145(+) | length=1124 | sequence_SO=chromosome | SO=protein_coding	208370 |	31	97	51.47	57.34	51.6	31.67	20.73	TGME49_208370 |	organism=Toxoplasma_gondii_ME49 | product=myosin heavy chain, putative | location=TGME49_chrIb:636374-641145(+) | length=1124 | sequence_SO=chromosome | SO=protein_coding	208370 |	22	0.42462	0.322107	0.465586	0.353183	0.534564	0.416869	0.580764	0.452898	0.181075	0.443824
TGME49_288360	68	62.61	65.43	77.94	62.55	52.83	TGME49_288360 |	organism=Toxoplasma_gondii_ME49 | product=tryptophanyl-tRNA synthetase (TrpRS2) | location=TGME49_chrIX:2473710-2478137(+) | length=689 | sequence_SO=chromosome | SO=protein_coding	288360 |	52	45	66.49	68.99	69.09	60.96	51.67	TGME49_288360 |	organism=Toxoplasma_gondii_ME49 | product=tryptophanyl-tRNA synthetase (TrpRS2) | location=TGME49_chrIX:2473710-2478137(+) | length=689 | sequence_SO=chromosome | SO=protein_coding	288360 |	51	0.394457	0.340408	0.299226	0.255859	0.346737	0.293765	0.337287	0.285759	0.128103	0.319187
TGME49_258200	69	62.5	64.98	57.3	46.25	35.96	TGME49_258200 |	organism=Toxoplasma_gondii_ME49 | product=hypothetical protein | location=TGME49_chrVIIb:3521575-3524781(+) | length=1068 | sequence_SO=chromosome | SO=protein_coding	258200 |	43	59	60.63	62.37	59.27	38.3	32.68	TGME49_258200 |	organism=Toxoplasma_gondii_ME49 | product=hypothetical protein | location=TGME49_chrVIIb:3521575-3524781(+) | length=1068 | sequence_SO=chromosome | SO=protein_coding	258200 |	39	0.420727	0.366438	0.465586	0.401791	0.416869	0.444631	0.319154	0.349945	0.116296	0.398143
TGME49_265120	75	61.29	66.8	55.44	40.7	35.22	TGME49_265120 |	organism=Toxoplasma_gondii_ME49 | product=rhoptry neck protein, putative | location=TGME49_chrIX:1753383-1759261(+) | length=1167 | sequence_SO=chromosome | SO=protein_coding	265120 |	34	117	46.5	50.97	49.44	34.62	29.05	TGME49_265120 |	organism=Toxoplasma_gondii_ME49 | product=rhoptry neck protein, putative | location=TGME49_chrIX:1753383-1759261(+) | length=1167 | sequence_SO=chromosome | SO=protein_coding	265120 |	27	0.461318	0.432514	0.405508	0.380189	0.383707	0.474242	0.334195	0.409261	0.104217	0.410117
TGME49_221470	86	56.4	58.08	75.36	65.58	50.36	TGME49_221470 |	organism=Toxoplasma_gondii_ME49 | product=hypothetical protein | location=TGME49_chrII:375726-384556(+) | length=552 | sequence_SO=chromosome | SO=protein_coding	221470 |	34	110	47.71	49.59	63.77	53.26	48.01	TGME49_221470 |	organism=Toxoplasma_gondii_ME49 | product=hypothetical protein | location=TGME49_chrII:375726-384556(+) | length=552 | sequence_SO=chromosome | SO=protein_coding	221470 |	27	0.57544	0.660694	0.356451	0.405508	0.591562	0.685488	0.544503	0.636796	0.199182	0.557055
TGME49_286580	89	55.61	59.9	61.68	44.4	34.03	TGME49_286580 |	organism=Toxoplasma_gondii_ME49 | product=hypothetical protein | location=TGME49_chrV:1775544-1778411(-) | length=955 | sequence_SO=chromosome | SO=protein_coding	286580 |	28	68	59.27	60.94	55.81	45.55	34.35	TGME49_286580 |	organism=Toxoplasma_gondii_ME49 | product=hypothetical protein | location=TGME49_chrV:1775544-1778411(-) | length=955 | sequence_SO=chromosome | SO=protein_coding	286580 |	30	0.679204	0.704693	0.539511	0.559758	0.505825	0.691831	0.401791	0.549541	0.170671	0.579019
TGME49_224980	97	53.56	58.57	50.63	35.28	24.33	TGME49_224980 |	organism=Toxoplasma_gondii_ME49 | product=hypothetical protein | location=TGME49_chrX:2612329-2620974(+) | length=1114 | sequence_SO=chromosome | SO=protein_coding	224980 |	25	103	48.67	53.51	42.46	30.88	24.51	TGME49_224980 |	organism=Toxoplasma_gondii_ME49 | product=hypothetical protein | location=TGME49_chrX:2612329-2620974(+) | length=1114 | sequence_SO=chromosome | SO=protein_coding	224980 |	27	0.636796	0.613762	0.801678	0.77983	0.49204	0.570164	0.539511	0.625173	0.161085	0.632369
TGME49_206400	102	52.68	53.94	70.62	56.2	53.28	TGME49_206400 |	organism=Toxoplasma_gondii_ME49 | product=FAD binding domain of DNA photolyase domain-containing protein | location=TGME49_chrVIIa:1014646-1017270(-) | length=548 | sequence_SO=chromosome | SO=protein_coding	206400 |	41	79	55.48	56.41	71.17	60.95	55.29	TGME49_206400 |	organism=Toxoplasma_gondii_ME49 | product=FAD binding domain of DNA photolyase domain-containing protein | location=TGME49_chrVIIa:1014646-1017270(-) | length=548 | sequence_SO=chromosome | SO=protein_coding	206400 |	35	0.363078	0.405508	0.346737	0.387258	0.376704	0.337287	0.340408	0.30479	0.0837754	0.357721
TGME49_235580	103	52.57	56.22	65.06	46.88	38.78	TGME49_235580 |	organism=Toxoplasma_gondii_ME49 | product=hypothetical protein | location=TGME49_chrX:4960873-4969650(-) | length=704 | sequence_SO=chromosome | SO=protein_coding	235580 |	31	71	57.94	60.14	67.33	48.86	40.34	TGME49_235580 |	organism=Toxoplasma_gondii_ME49 | product=hypothetical protein | location=TGME49_chrX:4960873-4969650(-) | length=704 | sequence_SO=chromosome | SO=protein_coding	235580 |	31	0.529663	0.666807	0.496592	0.625173	0.597035	0.510505	0.580764	0.496592	0.106597	0.562892
TGME49_308090	117	48.46	51.25	79.78	63.21	49.36	TGME49_308090 |	organism=Toxoplasma_gondii_ME49 | product=rhoptry protein ROP5 (ROP5) | location=TGME49_chrXII:566721-568370(-) | length=549 | sequence_SO=chromosome | SO=protein_coding	308090 |	46	114	46.89	47.71	68.85	55.56	49.18	TGME49_308090 |	organism=Toxoplasma_gondii_ME49 | product=rhoptry protein ROP5 (ROP5) | location=TGME49_chrXII:566721-568370(-) | length=549 | sequence_SO=chromosome | SO=protein_coding	308090 |	38	0.151356	0.0672977	0.188799	0.0816582	0.161436	0.0903649	0.148594	0.0831764	0.352713	0.121585
TGME49_205250	124	47.74	51.23	68.41	53.07	40.79	TGME49_205250 |	organism=Toxoplasma_gondii_ME49 | product=rhoptry protein ROP18 (ROP18) | location=TGME49_chrVIIa:1513609-1515273(-) | length=554 | sequence_SO=chromosome | SO=protein_coding	205250 |	44	95	52.06	54.35	67.69	55.96	50.54	TGME49_205250 |	organism=Toxoplasma_gondii_ME49 | product=rhoptry protein ROP18 (ROP18) | location=TGME49_chrVIIa:1513609-1515273(-) | length=554 | sequence_SO=chromosome | SO=protein_coding	205250 |	34	0.483059	0.416869	0.465586	0.405508	0.432514	0.253513	0.452898	0.267917	0.207236	0.397233
TGME49_290960	133	46.38	53.79	46.81	28.09	22.11	TGME49_290960 |	organism=Toxoplasma_gondii_ME49 | product=pyruvate phosphate dikinase, pep/pyruvate binding domain-containing protein | location=TGME49_chrIX:3984474-4001025(+) | length=1239 | sequence_SO=chromosome | SO=protein_coding	290960 |	25	88	53.89	59.76	47.3	29.7	23.08	TGME49_290960 |	organism=Toxoplasma_gondii_ME49 | product=pyruvate phosphate dikinase, pep/pyruvate binding domain-containing protein | location=TGME49_chrIX:3984474-4001025(+) | length=1239 | sequence_SO=chromosome | SO=protein_coding	290960 |	25	0.524808	0.870964	0.465586	0.765597	0.559758	0.704693	0.608135	0.765597	0.199263	0.658142
TGME49_253400	137	46.06	49.07	57.68	33.51	32.37	TGME49_253400 |	organism=Toxoplasma_gondii_ME49 | product=hypothetical protein | location=TGME49_chrIII:922670-928701(-) | length=964 | sequence_SO=chromosome | SO=protein_coding	253400 |	24	250	32.81	35.68	51.56	28.53	24.69	TGME49_253400 |	organism=Toxoplasma_gondii_ME49 | product=hypothetical protein | location=TGME49_chrIII:922670-928701(-) | length=964 | sequence_SO=chromosome | SO=protein_coding	253400 |	17	0.242103	0.194089	0.192309	0.149969	0.220801	0.101859	0.265461	0.122462	0.289276	0.186131
TGME49_258550	147	44.77	47.35	80.76	71.13	53.26	TGME49_258550 |	organism=Toxoplasma_gondii_ME49 | product=SAG-related sequence SRS28 (SRS28) | location=TGME49_chrVIIb:3342513-3343517(+) | length=291 | sequence_SO=chromosome | SO=protein_coding	258550 |	56	112	47.18	49.39	80.76	69.76	56.36	TGME49_258550 |	organism=Toxoplasma_gondii_ME49 | product=SAG-related sequence SRS28 (SRS28) | location=TGME49_chrVIIb:3342513-3343517(+) | length=291 | sequence_SO=chromosome | SO=protein_coding	258550 |	62	0.704693	0.879022	0.340408	0.416869	0.487529	0.630957	0.285759	0.366438	0.375157	0.513959
TGME49_229010	148	44.24	45.78	51.22	38.82	31.3	TGME49_229010 |	organism=Toxoplasma_gondii_ME49 | product=rhoptry neck protein RON4 (RON4) | location=TGME49_chrVIII:20265-27490(+) | length=984 | sequence_SO=chromosome | SO=protein_coding	229010 |	25	218	35.21	36.54	44	32.01	25.71	TGME49_229010 |	organism=Toxoplasma_gondii_ME49 | product=rhoptry neck protein RON4 (RON4) | location=TGME49_chrVIII:20265-27490(+) | length=984 | sequence_SO=chromosome | SO=protein_coding	229010 |	21	0.711214	0.801678	0.524808	0.591562	0.510505	0.691831	0.448745	0.608135	0.180364	0.61106
TGME49_290160	154	43.5	48.08	46.37	34.27	29.04	TGME49_290160 |	organism=Toxoplasma_gondii_ME49 | product=sortilin, putative | location=TGME49_chrIX:3602744-3612505(-) | length=1033 | sequence_SO=chromosome | SO=protein_coding	290160 |	24	163	40.7	44.31	41.43	29.14	24.1	TGME49_290160 |	organism=Toxoplasma_gondii_ME49 | product=sortilin, putative | location=TGME49_chrIX:3602744-3612505(-) | length=1033 | sequence_SO=chromosome | SO=protein_coding	290160 |	20	0.597035	0.625173	0.549541	0.57544	0.60256	0.654636	0.608135	0.654636	0.0559542	0.608394
TGME49_275660	160	42.85	45.73	67.57	51.02	42.86	TGME49_275660 |	organism=Toxoplasma_gondii_ME49 | product=hypothetical protein | location=TGME49_chrIII:296895-298220(-) | length=441 | sequence_SO=chromosome | SO=protein_coding	275660 |	29	140	42.73	44.28	65.76	50.57	42.86	TGME49_275660 |	organism=Toxoplasma_gondii_ME49 | product=hypothetical protein | location=TGME49_chrIII:296895-298220(-) | length=441 | sequence_SO=chromosome | SO=protein_coding	275660 |	30	0.672977	0.679204	0.554626	0.559758	0.765597	0.619441	0.654636	0.534564	0.116483	0.6301
TGME49_224890	167	42.21	45.13	44.65	30.51	24	TGME49_224890 |	organism=Toxoplasma_gondii_ME49 | product=hypothetical protein | location=TGME49_chrX:2705796-2710234(-) | length=1075 | sequence_SO=chromosome | SO=protein_coding	224890 |	20	265	31.38	35.29	42.51	22.42	16.74	TGME49_224890 |	organism=Toxoplasma_gondii_ME49 | product=hypothetical protein | location=TGME49_chrX:2705796-2710234(-) | length=1075 | sequence_SO=chromosome | SO=protein_coding	224890 |	15	0.704693	0.824138	0.559758	0.648634	0.625173	0.534564	0.570164	0.487529	0.162118	0.619332
TGME49_217680	170	41.99	47.39	37.69	19.47	11.86	TGME49_217680 |	organism=Toxoplasma_gondii_ME49 | product=hypothetical protein | location=TGME49_chrXII:1990538-2002447(-) | length=2234 | sequence_SO=chromosome | SO=protein_coding	217680 |	20	223	34.71	39.26	36.3	17.37	10.3	TGME49_217680 |	organism=Toxoplasma_gondii_ME49 | product=hypothetical protein | location=TGME49_chrXII:1990538-2002447(-) | length=2234 | sequence_SO=chromosome | SO=protein_coding	217680 |	18	0.654636	0.625173	0.717794	0.691831	0.539511	0.487529	0.591562	0.529663	0.126856	0.604712
TGME49_215775	174	41.72	43.57	57.91	50.09	34.61	TGME49_215775 |	organism=Toxoplasma_gondii_ME49 | product=rhoptry protein ROP8 (ROP8) | location=TGME49_chrX:7152824-7154551(+) | length=575 | sequence_SO=chromosome | SO=protein_coding	215775 |	29	155	41.39	43.12	58.96	40.52	31.83	TGME49_215775 |	organism=Toxoplasma_gondii_ME49 | product=rhoptry protein ROP8 (ROP8) | location=TGME49_chrX:7152824-7154551(+) | length=575 | sequence_SO=chromosome | SO=protein_coding	215775 |	28	0.801678	0.380189	0.758578	0.353183	0.420727	0.436516	0.448745	0.465586	0.316842	0.50815
TGME49_251850	181	40.86	43.62	41.1	31.33	23.4	TGME49_251850 |	organism=Toxoplasma_gondii_ME49 | product=serine/threonine protein phosphatase | location=TGME49_chrXII:5612206-5624815(+) | length=1034 | sequence_SO=chromosome | SO=protein_coding	251850 |	19	322	27.79	30.15	38.97	21.86	14.41	TGME49_251850 |	organism=Toxoplasma_gondii_ME49 | product=serine/threonine protein phosphatase | location=TGME49_chrXII:5612206-5624815(+) | length=1034 | sequence_SO=chromosome | SO=protein_coding	251850 |	12	0.794328	0.954993	0.564937	0.660694	0.554626	0.47863	0.554626	0.47863	0.247737	0.630183
TGME49_258870	191	39.76	43.08	47.38	32.31	27.95	TGME49_258870 |	organism=Toxoplasma_gondii_ME49 | product=hypothetical protein | location=TGME49_chrVIIb:3113152-3117834(-) | length=916 | sequence_SO=chromosome | SO=protein_coding	258870 |	23	166	40.26	44.04	47.71	33.08	28.17	TGME49_258870 |	organism=Toxoplasma_gondii_ME49 | product=hypothetical protein | location=TGME49_chrVIIb:3113152-3117834(-) | length=916 | sequence_SO=chromosome | SO=protein_coding	258870 |	23	0.199526	0.203236	0.177011	0.178649	0.390841	0.390841	0.346737	0.346737	0.327097	0.279197
TGME49_277572	194	39.66	39.89	65.07	50	38.36	TGME49_277572 |	organism=Toxoplasma_gondii_ME49 | product=Toxoplasma gondii family D protein | location=TGME49_chrXII:6587479-6589233(-) | length=584 | sequence_SO=chromosome | SO=protein_coding	277572 |	25	268	31.13	31.27	60.62	42.12	31.68	TGME49_277572 |	organism=Toxoplasma_gondii_ME49 | product=Toxoplasma gondii family D protein | location=TGME49_chrXII:6587479-6589233(-) | length=584 | sequence_SO=chromosome | SO=protein_coding	277572 |	20	0.47863	0.544503	0.452898	0.510505	0.501187	0.586138	0.452898	0.529663	0.0850785	0.507053
TGME49_291960	200	39.11	41.43	59.62	54.48	43.43	TGME49_291960 |	organism=Toxoplasma_gondii_ME49 | product=rhoptry kinase family protein ROP40 (incomplete catalytic triad) (ROP40) | location=TGME49_chrIX:4435031-4438065(+) | length=525 | sequence_SO=chromosome | SO=protein_coding	291960 |	26	160	40.95	44.09	65.52	52.95	46.86	TGME49_291960 |	organism=Toxoplasma_gondii_ME49 | product=rhoptry kinase family protein ROP40 (incomplete catalytic triad) (ROP40) | location=TGME49_chrIX:4435031-4438065(+) | length=525 | sequence_SO=chromosome | SO=protein_coding	291960 |	28	0.390841	0.301995	0.334195	0.275423	0.505825	0.704693	0.334195	0.47863	0.320599	0.415725
TGME49_246130	217	37.76	38.46	74.31	64.81	55.09	TGME49_246130 |	organism=Toxoplasma_gondii_ME49 | product=serpin (serine proteinase inhibitor) superfamily protein | location=TGME49_chrXII:2679539-2681321(+) | length=432 | sequence_SO=chromosome | SO=protein_coding	246130 |	29	171	39.61	39.98	68.75	57.64	56.25	TGME49_246130 |	organism=Toxoplasma_gondii_ME49 | product=serpin (serine proteinase inhibitor) superfamily protein | location=TGME49_chrXII:2679539-2681321(+) | length=432 | sequence_SO=chromosome | SO=protein_coding	246130 |	39	0.49204	0.679204	0.465586	0.642688	0.559758	0.608135	0.501187	0.539511	0.127244	0.561013
TGME49_201780	220	37.61	40.88	47.59	36.15	31.21	TGME49_201780 |	organism=Toxoplasma_gondii_ME49 | product=microneme protein MIC2 (MIC2) | location=TGME49_chrVIIa:3794121-3797385(-) | length=769 | sequence_SO=chromosome | SO=protein_coding	201780 |	34	272	30.78	33.49	42.26	35.24	29.52	TGME49_201780 |	organism=Toxoplasma_gondii_ME49 | product=microneme protein MIC2 (MIC2) | location=TGME49_chrVIIa:3794121-3797385(-) | length=769 | sequence_SO=chromosome | SO=protein_coding	201780 |	26	0.224906	0.255859	0.248886	0.285759	0.42462	0.60256	0.369828	0.524808	0.356183	0.367153
TGME49_217530	221	37.5	39.67	72.44	45.93	37.26	TGME49_217530 |	organism=Toxoplasma_gondii_ME49 | product=hypothetical protein | location=TGME49_chrXII:1891934-1894742(+) | length=577 | sequence_SO=chromosome | SO=protein_coding	217530 |	29	123	45.3	48.05	70.36	48.35	40.21	TGME49_217530 |	organism=Toxoplasma_gondii_ME49 | product=hypothetical protein | location=TGME49_chrXII:1891934-1894742(+) | length=577 | sequence_SO=chromosome | SO=protein_coding	217530 |	35	0.183654	0.157036	0.165959	0.147231	0.265461	0.231207	0.239883	0.210863	0.201578	0.200162
TGME49_288650	224	37.26	38.59	57.8	51.61	43.12	TGME49_288650 |	organism=Toxoplasma_gondii_ME49 | product=dense granule protein GRA12 (GRA12) | location=TGME49_chrIX:2656853-2658646(-) | length=436 | sequence_SO=chromosome | SO=protein_coding	288650 |	31	203	36.65	39.14	58.49	50.92	44.95	TGME49_288650 |	organism=Toxoplasma_gondii_ME49 | product=dense granule protein GRA12 (GRA12) | location=TGME49_chrIX:2656853-2658646(-) | length=436 | sequence_SO=chromosome | SO=protein_coding	288650 |	29	0.625173	0.57544	0.524808	0.483059	0.524808	0.465586	0.505825	0.444631	0.106421	0.518666
TGME49_280380	228	37.08	39.58	48.46	39.6	36.17	TGME49_280380 |	organism=Toxoplasma_gondii_ME49 | product=poly(ADP-ribose) glycohydrolase | location=TGME49_chrVIIa:487434-489728(+) | length=553 | sequence_SO=chromosome | SO=protein_coding	280380 |	27	225	34.68	35.77	54.61	40.69	29.11	TGME49_280380 |	organism=Toxoplasma_gondii_ME49 | product=poly(ADP-ribose) glycohydrolase | location=TGME49_chrVIIa:487434-489728(+) | length=553 | sequence_SO=chromosome | SO=protein_coding	280380 |	24	0.452898	0.452898	0.359749	0.363078	0.440555	0.448745	0.413047	0.420727	0.0857433	0.418962
TGME49_215910	231	36.88	45.59	30.87	14.99	6.999	TGME49_215910 |	organism=Toxoplasma_gondii_ME49 | product=hypothetical protein | location=TGME49_chrXI:6531566-6544438(+) | length=3029 | sequence_SO=chromosome | SO=protein_coding	215910 |	18	219	35.17	41.6	32.22	13.24	6.339	TGME49_215910 |	organism=Toxoplasma_gondii_ME49 | product=hypothetical protein | location=TGME49_chrXI:6531566-6544438(+) | length=3029 | sequence_SO=chromosome | SO=protein_coding	215910 |	17	0.60256	0.887156	0.685488	1.00925	0.57544	0.630957	0.457088	0.510505	0.263009	0.669806
TGME49_258370	239	36.28	38.07	63.4	38.47	26.51	TGME49_258370 |	organism=Toxoplasma_gondii_ME49 | product=rhoptry kinase family protein ROP28 (ROP28) | location=TGME49_chrVIIb:3449104-3451188(-) | length=694 | sequence_SO=chromosome | SO=protein_coding	258370 |	22	153	41.46	42.53	63.4	39.19	28.53	TGME49_258370 |	organism=Toxoplasma_gondii_ME49 | product=rhoptry kinase family protein ROP28 (ROP28) | location=TGME49_chrVIIb:3449104-3451188(-) | length=694 | sequence_SO=chromosome | SO=protein_coding	258370 |	24	0.325087	0.319154	0.359749	0.356451	0.291072	0.177011	0.301995	0.185353	0.229213	0.289484
TGME49_312950	243	35.89	36.54	62.98	49.79	46.17	TGME49_312950 |	organism=Toxoplasma_gondii_ME49 | product=hypothetical protein | location=TGME49_chrXI:2994121-2995533(+) | length=470 | sequence_SO=chromosome | SO=protein_coding	312950 |	23	214	35.51	36.31	71.28	47.87	43.83	TGME49_312950 |	organism=Toxoplasma_gondii_ME49 | product=hypothetical protein | location=TGME49_chrXI:2994121-2995533(+) | length=470 | sequence_SO=chromosome | SO=protein_coding	312950 |	20	0.401791	0.328095	0.409261	0.337287	0.301995	0.316228	0.331131	0.346737	0.104799	0.346566
TGME49_229360	255	35.01	39.78	58.18	41.45	34.91	TGME49_229360 |	organism=Toxoplasma_gondii_ME49 | product=transaldolase | location=TGME49_chrVIII:199436-203613(-) | length=550 | sequence_SO=chromosome | SO=protein_coding	229360 |	23	233	34.05	37.97	58.18	38.73	31.64	TGME49_229360 |	organism=Toxoplasma_gondii_ME49 | product=transaldolase | location=TGME49_chrVIII:199436-203613(-) | length=550 | sequence_SO=chromosome | SO=protein_coding	229360 |	18	0.539511	0.474242	0.559758	0.49204	0.794328	0.787046	0.630957	0.630957	0.187536	0.613605
TGME49_222430	257	34.96	38.72	34.88	17.62	12.63	TGME49_222430 |	organism=Toxoplasma_gondii_ME49 | product=HECT-domain (ubiquitin-transferase) domain-containing protein | location=TGME49_chrII:1142286-1155270(-) | length=1686 | sequence_SO=chromosome | SO=protein_coding	222430 |	17	278	30.53	32.9	31.44	15.12	10.79	TGME49_222430 |	organism=Toxoplasma_gondii_ME49 | product=HECT-domain (ubiquitin-transferase) domain-containing protein | location=TGME49_chrII:1142286-1155270(-) | length=1686 | sequence_SO=chromosome | SO=protein_coding	222430 |	15	0.409261	0.630957	0.510505	0.751623	0.275423	0.501187	0.296483	0.586138	0.309484	0.495197
TGME49_203310	261	34.47	36.45	74.58	59.75	59.75	TGME49_203310 |	organism=Toxoplasma_gondii_ME49 | product=dense granule protein GRA7 (GRA7) | location=TGME49_chrVIIa:2604424-2605134(+) | length=236 | sequence_SO=chromosome | SO=protein_coding	203310 |	46	132	43.91	44.97	66.95	59.32	57.63	TGME49_203310 |	organism=Toxoplasma_gondii_ME49 | product=dense granule protein GRA7 (GRA7) | location=TGME49_chrVIIa:2604424-2605134(+) | length=236 | sequence_SO=chromosome | SO=protein_coding	203310 |	40	0.0855067	0.0758578	0.0737904	0.0666807	0.0787046	0.0625173	0.0679204	0.0580764	0.118476	0.0711318
TGME49_233220	272	33.74	40.15	39.91	24.93	18.22	TGME49_233220 |	organism=Toxoplasma_gondii_ME49 | product=hypothetical protein | location=TGME49_chrVIII:2510489-2516528(-) | length=1476 | sequence_SO=chromosome | SO=protein_coding	233220 |	22	447	22.68	29.75	37.47	16.73	13.21	TGME49_233220 |	organism=Toxoplasma_gondii_ME49 | product=hypothetical protein | location=TGME49_chrVIII:2510489-2516528(-) | length=1476 | sequence_SO=chromosome | SO=protein_coding	233220 |	15	0.416869	0.346737	0.570164	0.452898	0.544503	0.597035	0.636796	0.698232	0.207994	0.532904
TGME49_321650	273	33.61	41.16	44.44	20.51	13.6	TGME49_321650 |	organism=Toxoplasma_gondii_ME49 | product=hypothetical protein | location=TGME49_chrIb:1651295-1664248(+) | length=1375 | sequence_SO=chromosome | SO=protein_coding	321650 |	15	315	28.22	35.08	36.51	21.16	13.38	TGME49_321650 |	organism=Toxoplasma_gondii_ME49 | product=hypothetical protein | location=TGME49_chrIb:1651295-1664248(+) | length=1375 | sequence_SO=chromosome | SO=protein_coding	321650 |	18	0.613762	0.660694	0.685488	0.737904	0.529663	0.654636	0.57544	0.704693	0.0999667	0.645285
TGME49_243600	278	33.35	33.79	60.08	42.44	35.08	TGME49_243600 |	organism=Toxoplasma_gondii_ME49 | product=acetyltransferase, GNAT family protein | location=TGME49_chrVI:2744229-2745779(-) | length=516 | sequence_SO=chromosome | SO=protein_coding	243600 |	18	228	34.3	34.52	51.16	35.27	30.23	TGME49_243600 |	organism=Toxoplasma_gondii_ME49 | product=acetyltransferase, GNAT family protein | location=TGME49_chrVI:2744229-2745779(-) | length=516 | sequence_SO=chromosome | SO=protein_coding	243600 |	19	0.717794	0.903649	0.698232	0.879022	0.42462	0.608135	0.452898	0.648634	0.244717	0.666623
TGME49_269885	279	33.31	37.88	42.01	17.87	11.85	TGME49_269885 |	organism=Toxoplasma_gondii_ME49 | product=rhoptry metalloprotease toxolysin TLN1 (TLN1) | location=TGME49_chrVIII:5564529-5572655(+) | length=1645 | sequence_SO=chromosome | SO=protein_coding	269885 |	16	207	36.14	40.58	36.84	18.42	11.31	TGME49_269885 |	organism=Toxoplasma_gondii_ME49 | product=rhoptry metalloprotease toxolysin TLN1 (TLN1) | location=TGME49_chrVIII:5564529-5572655(+) | length=1645 | sequence_SO=chromosome | SO=protein_coding	269885 |	17	0.510505	0.666807	0.49204	0.642688	0.544503	0.648634	0.469894	0.559758	0.126527	0.566853
TGME49_257380	285	32.93	33.82	67.43	61.47	57.34	TGME49_257380 |	organism=Toxoplasma_gondii_ME49 | product=hypothetical protein | location=TGME49_chrVIIb:4081488-4083771(+) | length=218 | sequence_SO=chromosome | SO=protein_coding	257380 |	27	370	25.36	27.72	68.35	61.47	56.88	TGME49_257380 |	organism=Toxoplasma_gondii_ME49 | product=hypothetical protein | location=TGME49_chrVIIb:4081488-4083771(+) | length=218 | sequence_SO=chromosome | SO=protein_coding	257380 |	23	0.685488	0.870964	0.524808	0.654636	0.619441	0.887156	0.325087	0.474242	0.284002	0.630228
TGME49_247220	290	32.62	34.7	65.02	50	36.26	TGME49_247220 |	organism=Toxoplasma_gondii_ME49 | product=nudix -type motif 9 isoform a family protein | location=TGME49_chrXII:3176609-3179568(-) | length=546 | sequence_SO=chromosome | SO=protein_coding	247220 |	19	199	36.79	38.16	55.13	49.45	39.38	TGME49_247220 |	organism=Toxoplasma_gondii_ME49 | product=nudix -type motif 9 isoform a family protein | location=TGME49_chrXII:3176609-3179568(-) | length=546 | sequence_SO=chromosome | SO=protein_coding	247220 |	22	0.164437	0.151356	0.167494	0.152757	0.0963829	0.133045	0.100925	0.140605	0.182496	0.138375
TGME49_246080	295	32.41	34.84	56.92	38.21	30.35	TGME49_246080 |	organism=Toxoplasma_gondii_ME49 | product=NAD dependent epimerase/dehydratase family protein | location=TGME49_chrXII:2648738-2653503(-) | length=636 | sequence_SO=chromosome | SO=protein_coding	246080 |	16	403	24.14	27.22	44.97	28.93	26.42	TGME49_246080 |	organism=Toxoplasma_gondii_ME49 | product=NAD dependent epimerase/dehydratase family protein | location=TGME49_chrXII:2648738-2653503(-) | length=636 | sequence_SO=chromosome | SO=protein_coding	246080 |	14	0.469894	0.534564	0.444631	0.510505	0.501187	0.570164	0.47863	0.544503	0.0772913	0.50676
TGME49_315962	303	31.9	34.71	49.94	32.56	26.07	TGME49_315962 |	organism=Toxoplasma_gondii_ME49 | product=hypothetical protein | location=TGME49_chrXI:5108118-5111051(-) | length=817 | sequence_SO=chromosome | SO=protein_coding	315962 |	16	269	31	32.97	44.31	33.05	25.34	TGME49_315962 |	organism=Toxoplasma_gondii_ME49 | product=hypothetical protein | location=TGME49_chrXI:5108118-5111051(-) | length=817 | sequence_SO=chromosome | SO=protein_coding	315962 |	15	0.564937	0.613762	0.586138	0.642688	0.704693	0.636796	0.636796	0.586138	0.0663372	0.621493
TGME49_205360	306	31.76	41.91	31.38	11.81	7.48	TGME49_205360 |	organism=Toxoplasma_gondii_ME49 | product=hypothetical protein | location=TGME49_chrVIIa:1442993-1459115(+) | length=2607 | sequence_SO=chromosome | SO=protein_coding	205360 |	18	262	31.8	38.55	30.11	12.08	7.71	TGME49_205360 |	organism=Toxoplasma_gondii_ME49 | product=hypothetical protein | location=TGME49_chrVIIa:1442993-1459115(+) | length=2607 | sequence_SO=chromosome | SO=protein_coding	205360 |	17	0.672977	0.717794	0.672977	0.711214	0.608135	0.679204	0.47863	0.534564	0.128003	0.634437
TGME49_250710	328	29.97	31.25	59.6	49.49	45.96	TGME49_250710 |	organism=Toxoplasma_gondii_ME49 | product=microneme protein MIC10 (MIC10) | location=TGME49_chrXII:5143982-5144578(+) | length=198 | sequence_SO=chromosome | SO=protein_coding	250710 |	26	341	27.07	27.6	62.63	49.49	35.35	TGME49_250710 |	organism=Toxoplasma_gondii_ME49 | product=microneme protein MIC10 (MIC10) | location=TGME49_chrXII:5143982-5144578(+) | length=198 | sequence_SO=chromosome | SO=protein_coding	250710 |	26	0.440555	0.487529	0.283139	0.310456	0.394457	0.416869	0.283139	0.296483	0.206788	0.364078
TGME49_230450	330	29.69	32.43	60.28	40.6	26.19	TGME49_230450 |	organism=Toxoplasma_gondii_ME49 | product=bifunctional GMP synthase/glutamine amidotransferase protein | location=TGME49_chrVIII:796468-801150(+) | length=569 | sequence_SO=chromosome | SO=protein_coding	230450 |	13	436	22.93	25.07	49.56	39.72	25.13	TGME49_230450 |	organism=Toxoplasma_gondii_ME49 | product=bifunctional GMP synthase/glutamine amidotransferase protein | location=TGME49_chrVIII:796468-801150(+) | length=569 | sequence_SO=chromosome | SO=protein_coding	230450 |	12	0.428549	0.619441	0.448745	0.648634	0.405508	0.487529	0.448745	0.544503	0.168457	0.503957
TGME49_239740	332	29.5	31.09	60.54	42.4	37.25	TGME49_239740 |	organism=Toxoplasma_gondii_ME49 | product=dense granule protein GRA14 (GRA14) | location=TGME49_chrVI:883268-884494(-) | length=408 | sequence_SO=chromosome | SO=protein_coding	239740 |	14	378	24.87	26.34	56.13	47.06	36.76	TGME49_239740 |	organism=Toxoplasma_gondii_ME49 | product=dense granule protein GRA14 (GRA14) | location=TGME49_chrVI:883268-884494(-) | length=408 | sequence_SO=chromosome | SO=protein_coding	239740 |	13	0.519996	0.47863	0.515229	0.474242	0.619441	0.57544	0.529663	0.496592	0.0879429	0.526154
TGME49_320540	333	29.5	30.57	59.52	48.33	43.57	TGME49_320540 |	organism=Toxoplasma_gondii_ME49 | product=hypothetical protein | location=TGME49_chrIV:276810-278072(-) | length=420 | sequence_SO=chromosome | SO=protein_coding	320540 |	25	365	25.73	26.73	54.05	43.1	32.14	TGME49_320540 |	organism=Toxoplasma_gondii_ME49 | product=hypothetical protein | location=TGME49_chrIV:276810-278072(-) | length=420 | sequence_SO=chromosome | SO=protein_coding	320540 |	23	0.672977	0.613762	0.636796	0.580764	0.758578	0.672977	0.57544	0.519996	0.109628	0.628911
TGME49_255260	339	29.17	30.2	41.48	34.45	26.01	TGME49_255260 |	organism=Toxoplasma_gondii_ME49 | product=apical membrane antigen AMA1 | location=TGME49_chrVIIb:4948067-4952962(+) | length=569 | sequence_SO=chromosome | SO=protein_coding	255260 |	17	318	28	31.42	38.49	31.46	26.89	TGME49_255260 |	organism=Toxoplasma_gondii_ME49 | product=apical membrane antigen AMA1 | location=TGME49_chrVIIb:4948067-4952962(+) | length=569 | sequence_SO=chromosome | SO=protein_coding	255260 |	19	0.288403	0.210863	0.299226	0.224906	0.539511	0.452898	0.428549	0.356451	0.309772	0.350101
TGME49_255890	348	28.8	32.64	43.78	31.09	20.56	TGME49_255890 |	organism=Toxoplasma_gondii_ME49 | product=pyridine nucleotide-disulfide oxidoreductase domain-containing protein | location=TGME49_chrVIIb:4643668-4653479(-) | length=788 | sequence_SO=chromosome | SO=protein_coding	255890 |	14	344	27.03	29.87	41.88	26.65	17.01	TGME49_255890 |	organism=Toxoplasma_gondii_ME49 | product=pyridine nucleotide-disulfide oxidoreductase domain-containing protein | location=TGME49_chrVIIb:4643668-4653479(-) | length=788 | sequence_SO=chromosome | SO=protein_coding	255890 |	13	0.654636	0.636796	0.772681	0.758578	0.544503	0.679204	0.519996	0.648634	0.128223	0.651878
TGME49_223430	351	28.59	31.07	43.3	28.21	23.04	TGME49_223430 |	organism=Toxoplasma_gondii_ME49 | product=hypothetical protein | location=TGME49_chrX:3851400-3853661(-) | length=716 | sequence_SO=chromosome | SO=protein_coding	223430 |	15	455	22.29	23.14	36.59	22.63	20.39	TGME49_223430 |	organism=Toxoplasma_gondii_ME49 | product=hypothetical protein | location=TGME49_chrX:3851400-3853661(-) | length=716 | sequence_SO=chromosome | SO=protein_coding	223430 |	13	0.519996	0.483059	0.586138	0.549541	0.711214	0.57544	0.625173	0.515229	0.118755	0.570724
TGME49_316190	369	27.72	30.74	78.68	49.22	41.86	TGME49_316190 |	organism=Toxoplasma_gondii_ME49 | product=superoxide dismutase SOD3 (SOD3) | location=TGME49_chrXI:5179174-5180470(+) | length=258 | sequence_SO=chromosome | SO=protein_coding	316190 |	22	396	24.33	25.47	68.6	40.31	37.6	TGME49_316190 |	organism=Toxoplasma_gondii_ME49 | product=superoxide dismutase SOD3 (SOD3) | location=TGME49_chrXI:5179174-5180470(+) | length=258 | sequence_SO=chromosome | SO=protein_coding	316190 |	19	0.685488	0.469894	0.260615	0.192309	0.954993	0.60256	0.401791	0.293765	0.493873	0.482677
TGME49_249990	378	27.22	32.59	43.32	25.18	18.85	TGME49_249990 |	organism=Toxoplasma_gondii_ME49 | product=hypothetical protein | location=TGME49_chrXII:4972727-4977510(-) | length=838 | sequence_SO=chromosome | SO=protein_coding	249990 |	17	373	25.03	30.04	41.77	25.54	16.71	TGME49_249990 |	organism=Toxoplasma_gondii_ME49 | product=hypothetical protein | location=TGME49_chrXII:4972727-4977510(-) | length=838 | sequence_SO=chromosome | SO=protein_coding	249990 |	12	0.515229	0.49204	0.510505	0.483059	0.648634	0.648634	0.608135	0.608135	0.117534	0.564296
TGME49_305270	381	27.13	31.18	46.75	30.49	21	TGME49_305270 |	organism=Toxoplasma_gondii_ME49 | product=hypothetical protein | location=TGME49_chrIX:5326221-5330716(+) | length=738 | sequence_SO=chromosome | SO=protein_coding	305270 |	13	651	16.67	20.07	38.75	20.33	13.28	TGME49_305270 |	organism=Toxoplasma_gondii_ME49 | product=hypothetical protein | location=TGME49_chrIX:5326221-5330716(+) | length=738 | sequence_SO=chromosome | SO=protein_coding	305270 |	9	0.544503	0.801678	0.642688	0.963829	0.428549	0.580764	0.432514	0.57544	0.274564	0.621246
TGME49_232050	382	27.1	29.84	40.97	26.7	23.59	TGME49_232050 |	organism=Toxoplasma_gondii_ME49 | product=DnaJ domain-containing protein | location=TGME49_chrVIII:1785133-1796574(-) | length=869 | sequence_SO=chromosome | SO=protein_coding	232050 |	16	431	23.22	26.84	34.75	22.55	18.3	TGME49_232050 |	organism=Toxoplasma_gondii_ME49 | product=DnaJ domain-containing protein | location=TGME49_chrVIII:1785133-1796574(-) | length=869 | sequence_SO=chromosome | SO=protein_coding	232050 |	15	0.293765	0.322107	0.331131	0.369828	0.428549	0.487529	0.416869	0.474242	0.173109	0.390502
TGME49_203890	391	26.86	27.14	82.54	61.59	51.11	TGME49_203890 |	organism=Toxoplasma_gondii_ME49 | product=hypothetical protein | location=TGME49_chrVIIa:2153825-2156121(-) | length=315 | sequence_SO=chromosome | SO=protein_coding	203890 |	16	497	21.1	21.42	70.16	51.75	43.49	TGME49_203890 |	organism=Toxoplasma_gondii_ME49 | product=hypothetical protein | location=TGME49_chrVIIa:2153825-2156121(-) | length=315 | sequence_SO=chromosome | SO=protein_coding	203890 |	16	0.104713	0.139316	0.104713	0.131826	0.0963829	0.108643	0.0870964	0.0937562	0.15806	0.108306
TGME49_208450	402	26.24	27.8	59.75	55.03	44.97	TGME49_208450 |	organism=Toxoplasma_gondii_ME49 | product=protease inhibitor PI2 (PI2) | location=TGME49_chrIb:712174-715146(-) | length=318 | sequence_SO=chromosome | SO=protein_coding	208450 |	29	450	22.41	23.7	58.49	55.03	47.17	TGME49_208450 |	organism=Toxoplasma_gondii_ME49 | product=protease inhibitor PI2 (PI2) | location=TGME49_chrIb:712174-715146(-) | length=318 | sequence_SO=chromosome | SO=protein_coding	208450 |	21	0.248886	0.260615	0.237684	0.248886	0.376704	0.383707	0.394457	0.405508	0.22278	0.319556
TGME49_282055	405	26.21	27.49	52.82	49.06	38.62	TGME49_282055 |	organism=Toxoplasma_gondii_ME49 | product=protein phosphatase PP2C-hn (PP2CHN) | location=TGME49_chrVIIa:4358629-4363407(-) | length=479 | sequence_SO=chromosome | SO=protein_coding	282055 |	17	325	27.62	29.59	61.8	46.97	39.67	TGME49_282055 |	organism=Toxoplasma_gondii_ME49 | product=protein phosphatase PP2C-hn (PP2CHN) | location=TGME49_chrVIIa:4358629-4363407(-) | length=479 | sequence_SO=chromosome | SO=protein_coding	282055 |	16	0.420727	0.322107	0.580764	0.457088	0.283139	0.253513	0.301995	0.265461	0.298732	0.360599
TGME49_319890	413	25.93	26.5	65.25	51.69	42.37	TGME49_319890 |	organism=Toxoplasma_gondii_ME49 | product=hypothetical protein | location=TGME49_chrIV:693734-694786(-) | length=236 | sequence_SO=chromosome | SO=protein_coding	319890 |	33	518	20.54	21.41	55.08	46.19	40.68	TGME49_319890 |	organism=Toxoplasma_gondii_ME49 | product=hypothetical protein | location=TGME49_chrIV:693734-694786(-) | length=236 | sequence_SO=chromosome | SO=protein_coding	319890 |	27	0.524808	0.685488	0.401791	0.524808	0.660694	0.879022	0.465586	0.60256	0.2363	0.593094
TGME49_214090	417	25.76	31.84	40.13	12.64	7.961	TGME49_214090 |	organism=Toxoplasma_gondii_ME49 | product=signal peptidase | location=TGME49_chrX:6018231-6030876(+) | length=1859 | sequence_SO=chromosome | SO=protein_coding	214090 |	13	649	16.75	19.81	32.11	8.176	3.927	TGME49_214090 |	organism=Toxoplasma_gondii_ME49 | product=signal peptidase | location=TGME49_chrX:6018231-6030876(+) | length=1859 | sequence_SO=chromosome | SO=protein_coding	214090 |	7	0.591562	0.586138	0.625173	0.619441	0.387258	0.510505	0.666807	0.870964	0.211546	0.607231
TGME49_310680	448	24.51	25.86	50.33	41.21	33.84	TGME49_310680 |	organism=Toxoplasma_gondii_ME49 | product=aminotransferase, class I/II superfamily protein | location=TGME49_chrXI:1518312-1521018(+) | length=461 | sequence_SO=chromosome | SO=protein_coding	310680 |	13	501	20.98	21.7	50.33	36.44	28.2	TGME49_310680 |	organism=Toxoplasma_gondii_ME49 | product=aminotransferase, class I/II superfamily protein | location=TGME49_chrXI:1518312-1521018(+) | length=461 | sequence_SO=chromosome | SO=protein_coding	310680 |	10	0.413047	0.554626	0.322107	0.428549	0.420727	0.559758	0.346737	0.457088	0.183363	0.43783
TGME49_233460	462	24.25	24.56	76.79	68.45	60.12	TGME49_233460 |	organism=Toxoplasma_gondii_ME49 | product=SAG-related sequence SRS29B (SRS29B) | location=TGME49_chrVIII:2664481-2665491(+) | length=336 | sequence_SO=chromosome | SO=protein_coding	233460 |	17	400	24.25	24.67	71.13	63.69	60.12	TGME49_233460 |	organism=Toxoplasma_gondii_ME49 | product=SAG-related sequence SRS29B (SRS29B) | location=TGME49_chrVIII:2664481-2665491(+) | length=336 | sequence_SO=chromosome | SO=protein_coding	233460 |	16	0.648634	0.77983	0.534564	0.642688	0.564937	0.772681	0.539511	0.737904	0.145779	0.652594
TGME49_308840	467	24.15	24.35	56.57	48.73	40.68	TGME49_308840 |	organism=Toxoplasma_gondii_ME49 | product=SAG-related sequence SRS51 (SRS51) | location=TGME49_chrXI:294822-296797(+) | length=472 | sequence_SO=chromosome | SO=protein_coding	308840 |	28	376	24.89	24.9	49.58	41.31	40.04	TGME49_308840 |	organism=Toxoplasma_gondii_ME49 | product=SAG-related sequence SRS51 (SRS51) | location=TGME49_chrXI:294822-296797(+) | length=472 | sequence_SO=chromosome | SO=protein_coding	308840 |	25	0.539511	0.57544	0.539511	0.597035	0.487529	0.60256	0.409261	0.505825	0.11303	0.532084
TGME49_216000	475	23.92	24.81	39.59	29.55	27.7	TGME49_216000 |	organism=Toxoplasma_gondii_ME49 | product=alveolin domain containing intermediate filament IMC3 (ALV3) | location=TGME49_chrXI:6475497-6477113(+) | length=538 | sequence_SO=chromosome | SO=protein_coding	216000 |	21	463	22.09	23.12	43.12	30.3	24.35	TGME49_216000 |	organism=Toxoplasma_gondii_ME49 | product=alveolin domain containing intermediate filament IMC3 (ALV3) | location=TGME49_chrXI:6475497-6477113(+) | length=538 | sequence_SO=chromosome | SO=protein_coding	216000 |	16	0.510505	0.416869	0.47863	0.390841	0.47863	0.465586	0.428549	0.416869	0.0852148	0.44831
TGME49_227810	481	23.77	24.87	64	44	38.1	TGME49_227810 |	organism=Toxoplasma_gondii_ME49 | product=rhoptry kinase family protein ROP11 (incomplete catalytic triad) (ROP11) | location=TGME49_chrX:805942-807519(+) | length=525 | sequence_SO=chromosome | SO=protein_coding	227810 |	18	369	25.47	27	53.52	42.67	36	TGME49_227810 |	organism=Toxoplasma_gondii_ME49 | product=rhoptry kinase family protein ROP11 (incomplete catalytic triad) (ROP11) | location=TGME49_chrX:805942-807519(+) | length=525 | sequence_SO=chromosome | SO=protein_coding	227810 |	19	0.346737	0.212814	0.366438	0.224906	0.363078	0.444631	0.390841	0.474242	0.247213	0.352961
TGME49_291600	482	23.74	26.29	60.53	41.58	37.89	TGME49_291600 |	organism=Toxoplasma_gondii_ME49 | product=gamma interferon inducible lysosomal thiol reductase (GILT) protein | location=TGME49_chrIX:4285703-4290751(-) | length=380 | sequence_SO=chromosome | SO=protein_coding	291600 |	16	330	27.46	28.68	49.21	42.89	38.68	TGME49_291600 |	organism=Toxoplasma_gondii_ME49 | product=gamma interferon inducible lysosomal thiol reductase (GILT) protein | location=TGME49_chrIX:4285703-4290751(-) | length=380 | sequence_SO=chromosome | SO=protein_coding	291600 |	17	0.428549	0.515229	0.554626	0.672977	0.416869	0.394457	0.49204	0.461318	0.172074	0.492008
TGME49_263190	502	22.63	26.04	48.2	33.4	31	TGME49_263190 |	organism=Toxoplasma_gondii_ME49 | product=adenylosuccinate lyase, putative | location=TGME49_chrVIIb:729902-736726(-) | length=500 | sequence_SO=chromosome | SO=protein_coding	263190 |	14	575	18.7	22.05	48.4	37	30	TGME49_263190 |	organism=Toxoplasma_gondii_ME49 | product=adenylosuccinate lyase, putative | location=TGME49_chrVIIb:729902-736726(-) | length=500 | sequence_SO=chromosome | SO=protein_coding	263190 |	13	0.519996	0.496592	0.570164	0.549541	0.474242	0.487529	0.554626	0.580764	0.0710279	0.529182
TGME49_225200	507	22.5	28.61	29.31	11.82	7.069	TGME49_225200 |	organism=Toxoplasma_gondii_ME49 | product=hypothetical protein | location=TGME49_chrX:2408633-2433221(+) | length=1641 | sequence_SO=chromosome | SO=protein_coding	225200 |	11	578	18.63	23.24	39.61	8.227	4.997	TGME49_225200 |	organism=Toxoplasma_gondii_ME49 | product=hypothetical protein | location=TGME49_chrX:2408633-2433221(+) | length=1641 | sequence_SO=chromosome | SO=protein_coding	225200 |	9	0.47863	0.625173	0.416869	0.549541	0.586138	0.613762	0.554626	0.580764	0.119775	0.550688
TGME49_251540	514	22.11	25	70.75	60.06	44.97	TGME49_251540 |	organism=Toxoplasma_gondii_ME49 | product=dense granule protein GRA9 (GRA9) | location=TGME49_chrXII:5450509-5452072(+) | length=318 | sequence_SO=chromosome | SO=protein_coding	251540 |	15	602	18.02	19.08	57.86	46.23	39.94	TGME49_251540 |	organism=Toxoplasma_gondii_ME49 | product=dense granule protein GRA9 (GRA9) | location=TGME49_chrXII:5450509-5452072(+) | length=318 | sequence_SO=chromosome | SO=protein_coding	251540 |	11	0.515229	0.483059	0.501187	0.465586	0.619441	0.619441	0.60256	0.60256	0.111772	0.551133
TGME49_208030	516	22.09	22.45	35.86	27.41	20	TGME49_208030 |	organism=Toxoplasma_gondii_ME49 | product=microneme protein MIC4 (MIC4) | location=TGME49_chrIb:531695-533437(+) | length=580 | sequence_SO=chromosome | SO=protein_coding	208030 |	10	381	24.63	24.83	47.59	38.97	25.17	TGME49_208030 |	organism=Toxoplasma_gondii_ME49 | product=microneme protein MIC4 (MIC4) | location=TGME49_chrIb:531695-533437(+) | length=580 | sequence_SO=chromosome | SO=protein_coding	208030 |	11	0.251189	0.299226	0.235505	0.283139	0.248886	0.275423	0.231207	0.255859	0.085547	0.260054
TGME49_320630	517	22.06	23.23	37.62	29.84	21.75	TGME49_320630 |	organism=Toxoplasma_gondii_ME49 | product=phosphotransferase enzyme family protein | location=TGME49_chrIV:187612-193028(+) | length=630 | sequence_SO=chromosome | SO=protein_coding	320630 |	11	587	18.32	19.68	36.51	22.38	17.78	TGME49_320630 |	organism=Toxoplasma_gondii_ME49 | product=phosphotransferase enzyme family protein | location=TGME49_chrIV:187612-193028(+) | length=630 | sequence_SO=chromosome | SO=protein_coding	320630 |	9	0.619441	0.636796	0.636796	0.660694	0.660694	0.685488	0.711214	0.737904	0.0566279	0.668628
TGME49_249270	521	21.82	24.96	49.36	34.92	26.87	TGME49_249270 |	organism=Toxoplasma_gondii_ME49 | product=protein disulfide isomerase-related protein (provisional), putative | location=TGME49_chrXII:4417115-4422515(+) | length=547 | sequence_SO=chromosome | SO=protein_coding	249270 |	13	398	24.28	26.96	51.92	36.56	26.69	TGME49_249270 |	organism=Toxoplasma_gondii_ME49 | product=protein disulfide isomerase-related protein (provisional), putative | location=TGME49_chrXII:4417115-4422515(+) | length=547 | sequence_SO=chromosome | SO=protein_coding	249270 |	14	0.60256	0.461318	0.49204	0.37325	0.772681	0.831764	0.660694	0.711214	0.244964	0.61319
TGME49_319560	528	21.61	22.51	43.08	39.95	33.42	TGME49_319560 |	organism=Toxoplasma_gondii_ME49 | product=microneme protein MIC3 (MIC3) | location=TGME49_chrIV:912578-913851(+) | length=383 | sequence_SO=chromosome | SO=protein_coding	319560 |	14	516	20.56	20.94	46.74	42.56	40.47	TGME49_319560 |	organism=Toxoplasma_gondii_ME49 | product=microneme protein MIC3 (MIC3) | location=TGME49_chrIV:912578-913851(+) | length=383 | sequence_SO=chromosome | SO=protein_coding	319560 |	15	0.60256	0.737904	0.57544	0.704693	0.510505	0.534564	0.549541	0.586138	0.125819	0.600168
TGME49_204530	530	21.56	22.18	85.78	53.92	38.24	TGME49_204530 |	organism=Toxoplasma_gondii_ME49 | product=microneme protein MIC11 (MIC11) | location=TGME49_chrVIIa:1731514-1732656(-) | length=204 | sequence_SO=chromosome | SO=protein_coding	204530 |	11	498	21.09	21.58	64.71	40.69	40.69	TGME49_204530 |	organism=Toxoplasma_gondii_ME49 | product=microneme protein MIC11 (MIC11) | location=TGME49_chrVIIa:1731514-1732656(-) | length=204 | sequence_SO=chromosome | SO=protein_coding	204530 |	12	0.648634	0.654636	0.534564	0.539511	0.549541	0.549541	0.570164	0.570164	0.0774128	0.577094
TGME49_231960	535	21.41	22.55	23.42	15.28	10.29	TGME49_231960 |	organism=Toxoplasma_gondii_ME49 | product=omega secalin, putative | location=TGME49_chrVIII:1670549-1676797(-) | length=1904 | sequence_SO=chromosome | SO=protein_coding	231960 |	11	303	28.78	29.82	26.58	16.28	14.97	TGME49_231960 |	organism=Toxoplasma_gondii_ME49 | product=omega secalin, putative | location=TGME49_chrVIII:1670549-1676797(-) | length=1904 | sequence_SO=chromosome | SO=protein_coding	231960 |	17	0.226986	0.165959	0.248886	0.183654	0.258226	0.194089	0.258226	0.194089	0.157473	0.216264
TGME49_214570	538	21.31	21.51	42.61	33.23	29.25	TGME49_214570 |	organism=Toxoplasma_gondii_ME49 | product=hypothetical protein | location=TGME49_chrX:6369700-6372023(+) | length=629 | sequence_SO=chromosome | SO=protein_coding	214570 |	19	522	20.3	20.93	35.61	26.71	23.69	TGME49_214570 |	organism=Toxoplasma_gondii_ME49 | product=hypothetical protein | location=TGME49_chrX:6369700-6372023(+) | length=629 | sequence_SO=chromosome | SO=protein_coding	214570 |	18	0.313329	0.394457	0.359749	0.457088	0.280543	0.376704	0.322107	0.42462	0.151788	0.366075
TGME49_232660	539	21.3	22.85	50.59	40.24	32.94	TGME49_232660 |	organism=Toxoplasma_gondii_ME49 | product=Hsp70 interacting protein HIP (HIP) | location=TGME49_chrVIII:2210172-2212839(-) | length=425 | sequence_SO=chromosome | SO=protein_coding	232660 |	14	511	20.69	22.86	45.65	35.29	31.29	TGME49_232660 |	organism=Toxoplasma_gondii_ME49 | product=Hsp70 interacting protein HIP (HIP) | location=TGME49_chrVIII:2210172-2212839(-) | length=425 | sequence_SO=chromosome | SO=protein_coding	232660 |	12	0.483059	0.501187	0.420727	0.428549	0.496592	0.564937	0.515229	0.586138	0.108625	0.499552
TGME49_222100	551	21.01	25.88	38.51	16.14	10.09	TGME49_222100 |	organism=Toxoplasma_gondii_ME49 | product=hypothetical protein | location=TGME49_chrII:869206-872628(-) | length=1140 | sequence_SO=chromosome | SO=protein_coding	222100 |	10	581	18.47	21.38	30.96	15.96	8.947	TGME49_222100 |	organism=Toxoplasma_gondii_ME49 | product=hypothetical protein | location=TGME49_chrII:869206-872628(-) | length=1140 | sequence_SO=chromosome | SO=protein_coding	222100 |	9	0.487529	0.461318	0.608135	0.564937	0.580764	0.57544	0.608135	0.60256	0.0937139	0.561102
TGME49_270250	553	20.96	22.62	75.26	60	47.89	TGME49_270250 |	organism=Toxoplasma_gondii_ME49 | product=dense granule protein GRA1 (GRA1) | location=TGME49_chrVIII:5309663-5310370(-) | length=190 | sequence_SO=chromosome | SO=protein_coding	270250 |	19	474	21.7	22.69	59.47	47.89	32.11	TGME49_270250 |	organism=Toxoplasma_gondii_ME49 | product=dense granule protein GRA1 (GRA1) | location=TGME49_chrVIII:5309663-5310370(-) | length=190 | sequence_SO=chromosome | SO=protein_coding	270250 |	18	0.591562	0.554626	0.474242	0.448745	0.608135	0.444631	0.554626	0.405508	0.13942	0.510259
TGME49_227100	584	20.3	22.59	91.96	78.57	62.5	TGME49_227100 |	organism=Toxoplasma_gondii_ME49 | product=hypothetical protein | location=TGME49_chrX:1087808-1088751(+) | length=112 | sequence_SO=chromosome | SO=protein_coding	227100 |	13	590	18.28	18.81	83.04	62.5	62.5	TGME49_227100 |	organism=Toxoplasma_gondii_ME49 | product=hypothetical protein | location=TGME49_chrX:1087808-1088751(+) | length=112 | sequence_SO=chromosome | SO=protein_coding	227100 |	13	0.529663	0.625173	0.42462	0.501187	0.570164	0.613762	0.496592	0.534564	0.114746	0.536966
TGME49_312270	595	20.1	24.38	54	40	31.75	TGME49_312270 |	organism=Toxoplasma_gondii_ME49 | product=rhoptry protein ROP13 (ROP13) | location=TGME49_chrXI:2555225-2556427(-) | length=400 | sequence_SO=chromosome | SO=protein_coding	312270 |	16	513	20.66	23.54	57	41	29.5	TGME49_312270 |	organism=Toxoplasma_gondii_ME49 | product=rhoptry protein ROP13 (ROP13) | location=TGME49_chrXI:2555225-2556427(-) | length=400 | sequence_SO=chromosome | SO=protein_coding	312270 |	15	0.30761	0.248886	0.328095	0.280543	0.0990832	0.152757	0.233346	0.353183	0.326557	0.250438
TGME49_297910	600	19.93	20	53.09	46.91	46.91	TGME49_297910 |	organism=Toxoplasma_gondii_ME49 | product=hypothetical protein | location=TGME49_chrII:2109254-2110420(-) | length=388 | sequence_SO=chromosome | SO=protein_coding	297910 |	15	565	19.09	19.25	51.29	39.18	39.18	TGME49_297910 |	organism=Toxoplasma_gondii_ME49 | product=hypothetical protein | location=TGME49_chrII:2109254-2110420(-) | length=388 | sequence_SO=chromosome | SO=protein_coding	297910 |	17	0.413047	0.47863	0.369828	0.436516	0.413047	0.440555	0.328095	0.353183	0.116193	0.404113
TGME49_277720	602	19.9	20.73	35.01	19.25	10.85	TGME49_277720 |	organism=Toxoplasma_gondii_ME49 | product=GDA1/CD39 (nucleoside phosphatase) family protein | location=TGME49_chrXII:6553202-6555775(+) | length=857 | sequence_SO=chromosome | SO=protein_coding	277720 |	8	515	20.57	21.46	41.77	18.2	15.29	TGME49_277720 |	organism=Toxoplasma_gondii_ME49 | product=GDA1/CD39 (nucleoside phosphatase) family protein | location=TGME49_chrXII:6553202-6555775(+) | length=857 | sequence_SO=chromosome | SO=protein_coding	277720 |	11	0.570164	0.648634	0.496592	0.559758	0.285759	0.398107	0.263027	0.366438	0.294606	0.44856
TGME49_213280	603	19.85	21.98	65.45	61.26	61.26	TGME49_213280 |	organism=Toxoplasma_gondii_ME49 | product=SAG-related sequence SRS25 (SRS25) | location=TGME49_chrV:893214-893789(-) | length=191 | sequence_SO=chromosome | SO=protein_coding	213280 |	21	622	17.54	18.58	65.45	61.26	56.54	TGME49_213280 |	organism=Toxoplasma_gondii_ME49 | product=SAG-related sequence SRS25 (SRS25) | location=TGME49_chrV:893214-893789(-) | length=191 | sequence_SO=chromosome | SO=protein_coding	213280 |	15	0.275423	0.296483	0.212814	0.229087	0.331131	0.233346	0.237684	0.172187	0.189141	0.248519
TGME49_214940	607	19.68	20.06	53.64	48.48	41.52	TGME49_214940 |	organism=Toxoplasma_gondii_ME49 | product=MIC2-associated protein M2AP | location=TGME49_chrX:6604937-6607564(+) | length=330 | sequence_SO=chromosome | SO=protein_coding	214940 |	19	834	13.59	13.72	59.39	43.03	31.82	TGME49_214940 |	organism=Toxoplasma_gondii_ME49 | product=MIC2-associated protein M2AP | location=TGME49_chrX:6604937-6607564(+) | length=330 | sequence_SO=chromosome | SO=protein_coding	214940 |	10	0.744732	0.77983	0.679204	0.717794	0.501187	0.597035	0.549541	0.654636	0.139382	0.652995
TGME49_289540	612	19.59	22.11	43.33	20.17	15.9	TGME49_289540 |	organism=Toxoplasma_gondii_ME49 | product=hypothetical protein | location=TGME49_chrIX:3291692-3295474(+) | length=937 | sequence_SO=chromosome | SO=protein_coding	289540 |	11	1131	9.31	10.44	39.17	10.46	6.51	TGME49_289540 |	organism=Toxoplasma_gondii_ME49 | product=hypothetical protein | location=TGME49_chrIX:3291692-3295474(+) | length=937 | sequence_SO=chromosome | SO=protein_coding	289540 |	5	0.524808	0.619441	0.60256	0.704693	0.554626	0.524808	0.654636	0.625173	0.098935	0.601343
TGME49_297070	623	19.4	20.41	46.05	28.9	26.97	TGME49_297070 |	organism=Toxoplasma_gondii_ME49 | product=hypothetical protein | location=TGME49_chrII:1516889-1518752(-) | length=519 | sequence_SO=chromosome | SO=protein_coding	297070 |	13	557	19.37	19.87	40.46	31.21	21	TGME49_297070 |	organism=Toxoplasma_gondii_ME49 | product=hypothetical protein | location=TGME49_chrII:1516889-1518752(-) | length=519 | sequence_SO=chromosome | SO=protein_coding	297070 |	14	0.758578	0.744732	0.666807	0.660694	0.613762	0.630957	0.534564	0.549541	0.117636	0.644954
TGME49_295110	630	19.13	21.2	43.13	31.13	19.48	TGME49_295110 |	organism=Toxoplasma_gondii_ME49 | product=rhoptry protein ROP7 (ROP7) | location=TGME49_chrIa:1408573-1410300(-) | length=575 | sequence_SO=chromosome | SO=protein_coding	295110 |	9	652	16.67	17.93	42.26	31.3	14.78	TGME49_295110 |	organism=Toxoplasma_gondii_ME49 | product=rhoptry protein ROP7 (ROP7) | location=TGME49_chrIa:1408573-1410300(-) | length=575 | sequence_SO=chromosome | SO=protein_coding	295110 |	8	0.685488	0.60256	0.660694	0.580764	0.580764	0.654636	0.608135	0.691831	0.0671361	0.633109
TGME49_218200	645	18.85	19.98	44.62	26.16	22.47	TGME49_218200 |	organism=Toxoplasma_gondii_ME49 | product=UDP-sugar pyrophospharylase | location=TGME49_chrXII:1700331-1705956(-) | length=623 | sequence_SO=chromosome | SO=protein_coding	218200 |	12	604	17.98	18.71	41.09	31.78	18.78	TGME49_218200 |	organism=Toxoplasma_gondii_ME49 | product=UDP-sugar pyrophospharylase | location=TGME49_chrXII:1700331-1705956(-) | length=623 | sequence_SO=chromosome | SO=protein_coding	218200 |	10	0.349945	0.461318	0.394457	0.515229	0.724436	0.672977	0.704693	0.654636	0.247051	0.559711
TGME49_244250	656	18.64	19.06	35.55	30.68	29.87	TGME49_244250 |	organism=Toxoplasma_gondii_ME49 | product=hypothetical protein | location=TGME49_chrVI:3138274-3141126(-) | length=616 | sequence_SO=chromosome | SO=protein_coding	244250 |	14	795	14.28	14.55	35.71	25.97	25.16	TGME49_244250 |	organism=Toxoplasma_gondii_ME49 | product=hypothetical protein | location=TGME49_chrVI:3138274-3141126(-) | length=616 | sequence_SO=chromosome | SO=protein_coding	244250 |	11	0.912011	0.879022	0.903649	0.879022	0.359749	0.474242	0.401791	0.539511	0.344342	0.668625
TGME49_289240	657	18.63	22.07	35.02	16.95	14.59	TGME49_289240 |	organism=Toxoplasma_gondii_ME49 | product=DnaJ domain-containing protein | location=TGME49_chrIX:3103924-3110902(-) | length=891 | sequence_SO=chromosome | SO=protein_coding	289240 |	13	443	22.82	26.04	35.35	21.1	18.18	TGME49_289240 |	organism=Toxoplasma_gondii_ME49 | product=DnaJ domain-containing protein | location=TGME49_chrIX:3103924-3110902(-) | length=891 | sequence_SO=chromosome | SO=protein_coding	289240 |	15	0.501187	0.510505	0.564937	0.57544	0.428549	0.272898	0.457088	0.275423	0.246352	0.448253
TGME49_202390	662	18.5	22.23	39.01	25.21	20.1	TGME49_202390 |	organism=Toxoplasma_gondii_ME49 | product=S15 sporozoite-expressed protein | location=TGME49_chrVIIa:3363188-3365772(-) | length=587 | sequence_SO=chromosome | SO=protein_coding	202390 |	10	589	18.31	19.49	40.72	25.89	22.32	TGME49_202390 |	organism=Toxoplasma_gondii_ME49 | product=S15 sporozoite-expressed protein | location=TGME49_chrVIIa:3363188-3365772(-) | length=587 | sequence_SO=chromosome | SO=protein_coding	202390 |	10	0.544503	0.630957	0.559758	0.654636	0.420727	0.510505	0.452898	0.549541	0.138154	0.54044
TGME49_232280	696	17.54	20.94	63.64	44.73	33.45	TGME49_232280 |	organism=Toxoplasma_gondii_ME49 | product=hypothetical protein | location=TGME49_chrVIII:1992958-1994909(+) | length=275 | sequence_SO=chromosome | SO=protein_coding	232280 |	10	1043	10.37	13.5	64	42.55	25.45	TGME49_232280 |	organism=Toxoplasma_gondii_ME49 | product=hypothetical protein | location=TGME49_chrVIII:1992958-1994909(+) | length=275 | sequence_SO=chromosome | SO=protein_coding	232280 |	7	0.291072	0.192309	0.272898	0.185353	0.390841	0.337287	0.353183	0.30479	0.234978	0.290967
TGME49_210370	700	17.47	20.01	39.25	31.73	29.23	TGME49_210370 |	organism=Toxoplasma_gondii_ME49 | product=hypothetical protein | location=TGME49_chrIX:4841023-4842462(-) | length=479 | sequence_SO=chromosome | SO=protein_coding	210370 |	13	644	16.94	20.18	42.8	30.48	24.01	TGME49_210370 |	organism=Toxoplasma_gondii_ME49 | product=hypothetical protein | location=TGME49_chrIX:4841023-4842462(-) | length=479 | sequence_SO=chromosome | SO=protein_coding	210370 |	11	0.801678	0.436516	0.549541	0.313329	0.636796	0.591562	0.534564	0.496592	0.246474	0.545072
TGME49_286040	713	17.27	22.96	49.03	31.55	25.24	TGME49_286040 |	organism=Toxoplasma_gondii_ME49 | product=hypothetical protein | location=TGME49_chrV:2036848-2038086(+) | length=412 | sequence_SO=chromosome | SO=protein_coding	286040 |	11	691	16	20.08	44.42	29.13	23.3	TGME49_286040 |	organism=Toxoplasma_gondii_ME49 | product=hypothetical protein | location=TGME49_chrV:2036848-2038086(+) | length=412 | sequence_SO=chromosome | SO=protein_coding	286040 |	10	0.672977	0.816582	0.625173	0.751623	0.420727	0.60256	0.413047	0.591562	0.217707	0.611781
TGME49_306050	717	17.22	19.28	66.33	63.27	61.22	TGME49_306050 |	organism=Toxoplasma_gondii_ME49 | product=hypothetical protein | location=TGME49_chrIX:5776869-5778030(+) | length=196 | sequence_SO=chromosome | SO=protein_coding	306050 |	12	615	17.7	18.5	73.47	63.27	53.57	TGME49_306050 |	organism=Toxoplasma_gondii_ME49 | product=hypothetical protein | location=TGME49_chrIX:5776869-5778030(+) | length=196 | sequence_SO=chromosome | SO=protein_coding	306050 |	13	0.654636	0.679204	0.60256	0.619441	0.42462	0.47863	0.409261	0.461318	0.188311	0.541209
TGME49_210095	732	16.92	31.07	60.65	48.62	41.6	TGME49_210095 |	organism=Toxoplasma_gondii_ME49 | product=hypothetical protein | location=TGME49_chrIb:1616450-1617649(-) | length=399 | sequence_SO=chromosome | SO=protein_coding	210095 |	29	1576	5.51	22.1	59.4	47.62	41.6	TGME49_210095 |	organism=Toxoplasma_gondii_ME49 | product=hypothetical protein | location=TGME49_chrIb:1616450-1617649(-) | length=399 | sequence_SO=chromosome | SO=protein_coding	210095 |	21	0.334195	0.383707	0.353183	0.401791	0.265461	0.376704	0.319154	0.444631	0.142608	0.359853
TGME49_258910	751	16.57	18.34	31.94	18.11	12	TGME49_258910 |	organism=Toxoplasma_gondii_ME49 | product=hypothetical protein | location=TGME49_chrVIIb:3093008-3097504(+) | length=933 | sequence_SO=chromosome | SO=protein_coding	258910 |	13	825	13.8	14.58	30.55	17.15	10.18	TGME49_258910 |	organism=Toxoplasma_gondii_ME49 | product=hypothetical protein | location=TGME49_chrVIIb:3093008-3097504(+) | length=933 | sequence_SO=chromosome | SO=protein_coding	258910 |	9	0.654636	0.625173	0.672977	0.642688	0.440555	0.57544	0.49204	0.642688	0.133133	0.593274
TGME49_240060	757	16.51	17.87	26.57	14.95	12.1	TGME49_240060 |	organism=Toxoplasma_gondii_ME49 | product=hypothetical protein | location=TGME49_chrVI:1035230-1037761(+) | length=843 | sequence_SO=chromosome | SO=protein_coding	240060 |	8	818	13.89	15.26	32.27	14.12	9.727	TGME49_240060 |	organism=Toxoplasma_gondii_ME49 | product=hypothetical protein | location=TGME49_chrVI:1035230-1037761(+) | length=843 | sequence_SO=chromosome | SO=protein_coding	240060 |	6	0.169044	0.15417	0.151356	0.141906	0.197697	0.220801	0.149969	0.180302	0.149971	0.170655
TGME49_201520	769	16.3	17.45	36.73	27.35	25.74	TGME49_201520 |	organism=Toxoplasma_gondii_ME49 | product=protein phosphatase 2C domain-containing protein | location=TGME49_chrVIIa:3893030-3897733(+) | length=373 | sequence_SO=chromosome | SO=protein_coding	201520 |	9	1162	9.01	9.15	47.45	18.5	18.5	TGME49_201520 |	organism=Toxoplasma_gondii_ME49 | product=protein phosphatase 2C domain-containing protein | location=TGME49_chrVIIa:3893030-3897733(+) | length=373 | sequence_SO=chromosome | SO=protein_coding	201520 |	6	0.30761	0.30479	0.334195	0.340408	0.316228	0.141906	0.353183	0.157036	0.277015	0.281919
TGME49_269190	773	16.26	26.16	31.96	16.18	12.86	TGME49_269190 |	organism=Toxoplasma_gondii_ME49 | product=glyceraldehyde-3-phosphate dehydrogenase GAPDH2 (GAPDH2) | location=TGME49_chrVIII:6002854-6006768(-) | length=995 | sequence_SO=chromosome | SO=protein_coding	269190 |	17	784	14.44	20.07	32.36	13.77	11.76	TGME49_269190 |	organism=Toxoplasma_gondii_ME49 | product=glyceraldehyde-3-phosphate dehydrogenase GAPDH2 (GAPDH2) | location=TGME49_chrVIII:6002854-6006768(-) | length=995 | sequence_SO=chromosome | SO=protein_coding	269190 |	14	0.529663	0.685488	0.505825	0.654636	0.737904	0.816582	0.666807	0.744732	0.148615	0.667705
TGME49_214290	777	16.14	16.34	64.84	50.39	50.39	TGME49_214290 |	organism=Toxoplasma_gondii_ME49 | product=DJ-1 family protein | location=TGME49_chrX:6217062-6218889(+) | length=256 | sequence_SO=chromosome | SO=protein_coding	214290 |	16	844	13.42	13.61	55.86	49.61	47.66	TGME49_214290 |	organism=Toxoplasma_gondii_ME49 | product=DJ-1 family protein | location=TGME49_chrX:6217062-6218889(+) | length=256 | sequence_SO=chromosome | SO=protein_coding	214290 |	10	0.737904	0.92045	0.334195	0.420727	0.413047	0.619441	0.390841	0.580764	0.34221	0.552171
TGME49_233500	780	16.11	17.55	47.2	36.8	28.53	TGME49_233500 |	organism=Toxoplasma_gondii_ME49 | product=triose-phosphate isomerase TPI-II (TPI-II) | location=TGME49_chrVIII:2683793-2688613(-) | length=375 | sequence_SO=chromosome | SO=protein_coding	233500 |	9	597	18.13	18.71	49.33	29.33	29.33	TGME49_233500 |	organism=Toxoplasma_gondii_ME49 | product=triose-phosphate isomerase TPI-II (TPI-II) | location=TGME49_chrVIII:2683793-2688613(-) | length=375 | sequence_SO=chromosome | SO=protein_coding	233500 |	10	0.353183	0.343558	0.37325	0.369828	0.148594	0.337287	0.115878	0.258226	0.333816	0.287476
TGME49_251930	788	15.9	16.49	44.6	35.49	29.98	TGME49_251930 |	organism=Toxoplasma_gondii_ME49 | product=enoyl-acyl carrier reductase ENR (ENR) | location=TGME49_chrXII:5671445-5674778(+) | length=417 | sequence_SO=chromosome | SO=protein_coding	251930 |	11	729	15.51	16.46	38.13	25.18	23.98	TGME49_251930 |	organism=Toxoplasma_gondii_ME49 | product=enoyl-acyl carrier reductase ENR (ENR) | location=TGME49_chrXII:5671445-5674778(+) | length=417 | sequence_SO=chromosome | SO=protein_coding	251930 |	9	0.549541	0.765597	0.57544	0.809096	0.685488	0.787046	0.515229	0.591562	0.165284	0.659875
TGME49_249240	797	15.71	15.85	68.46	55.7	55.7	TGME49_249240 |	organism=Toxoplasma_gondii_ME49 | product=calmodulin, putative | location=TGME49_chrXII:4392791-4394437(-) | length=149 | sequence_SO=chromosome | SO=protein_coding	249240 |	11	788	14.35	14.78	67.79	55.7	51.01	TGME49_249240 |	organism=Toxoplasma_gondii_ME49 | product=calmodulin, putative | location=TGME49_chrXII:4392791-4394437(-) | length=149 | sequence_SO=chromosome | SO=protein_coding	249240 |	8	0.717794	0.483059	0.57544	0.398107	0.642688	0.765597	0.452898	0.519996	0.213936	0.569447
TGME49_286590	799	15.68	15.93	47.06	32.21	28.85	TGME49_286590 |	organism=Toxoplasma_gondii_ME49 | product=microtubule associated protein SPM2 (SPM2) | location=TGME49_chrV:1769962-1772472(+) | length=357 | sequence_SO=chromosome | SO=protein_coding	286590 |	9	941	11.82	12.54	45.38	23.53	19.33	TGME49_286590 |	organism=Toxoplasma_gondii_ME49 | product=microtubule associated protein SPM2 (SPM2) | location=TGME49_chrV:1769962-1772472(+) | length=357 | sequence_SO=chromosome | SO=protein_coding	286590 |	6	0.666807	0.772681	0.597035	0.698232	0.465586	0.409261	0.469894	0.420727	0.231971	0.562528
TGME49_234165	816	15.41	20.15	51.8	43.44	35.52	TGME49_234165 |	organism=Toxoplasma_gondii_ME49 | product=hypothetical protein | location=TGME49_chrX:4167969-4171381(-) | length=1112 | sequence_SO=chromosome | SO=protein_coding	234165 |	11	616	17.65	21.52	53.24	38.67	33.99	TGME49_234165 |	organism=Toxoplasma_gondii_ME49 | product=hypothetical protein | location=TGME49_chrX:4167969-4171381(-) | length=1112 | sequence_SO=chromosome | SO=protein_coding	234165 |	12	0.387258	0.469894	0.440555	0.529663	0.801678	0.580764	0.679204	0.515229	0.229297	0.550531
TGME49_236975	841	14.98	24.95	49.48	30.58	21.65	TGME49_236975 |	organism=Toxoplasma_gondii_ME49 | product=Toxoplasma gondii family D protein | location=TGME49_chrX:5636431-5638179(+) | length=582 | sequence_SO=chromosome | SO=protein_coding	236975 |	15	754	14.99	19.12	45.53	28.18	19.42	TGME49_236975 |	organism=Toxoplasma_gondii_ME49 | product=Toxoplasma gondii family D protein | location=TGME49_chrX:5636431-5638179(+) | length=582 | sequence_SO=chromosome | SO=protein_coding	236975 |	14	0.349945	0.539511	0.319154	0.496592	0.322107	0.444631	0.270396	0.37325	0.226987	0.389448
TGME49_222020	842	14.98	17.24	44.86	30.02	20.07	TGME49_222020 |	organism=Toxoplasma_gondii_ME49 | product=phosphoglycerate kinase PGKII (PGKII) | location=TGME49_chrII:761699-766846(+) | length=593 | sequence_SO=chromosome | SO=protein_coding	222020 |	9	775	14.68	17.16	51.26	30.86	19.39	TGME49_222020 |	organism=Toxoplasma_gondii_ME49 | product=phosphoglycerate kinase PGKII (PGKII) | location=TGME49_chrII:761699-766846(+) | length=593 | sequence_SO=chromosome | SO=protein_coding	222020 |	8	0.331131	0.457088	0.359749	0.524808	0.510505	0.390841	0.619441	0.487529	0.194957	0.460136
TGME49_233000	846	14.96	16.46	27.8	10.52	9.324	TGME49_233000 |	organism=Toxoplasma_gondii_ME49 | product=KOW motif domain-containing protein | location=TGME49_chrVIII:2318408-2332258(-) | length=1169 | sequence_SO=chromosome | SO=protein_coding	233000 |	9	646	16.85	20.61	26.43	11.63	9.495	TGME49_233000 |	organism=Toxoplasma_gondii_ME49 | product=KOW motif domain-containing protein | location=TGME49_chrVIII:2318408-2332258(-) | length=1169 | sequence_SO=chromosome | SO=protein_coding	233000 |	9	0.580764	0.711214	0.724436	0.887156	0.679204	0.510505	0.704693	0.529663	0.172906	0.665954
TGME49_249780	857	14.8	15.39	60.37	53.66	31.4	TGME49_249780 |	organism=Toxoplasma_gondii_ME49 | product=hypothetical protein | location=TGME49_chrXII:4795445-4796431(-) | length=328 | sequence_SO=chromosome | SO=protein_coding	249780 |	8	547	19.64	20.83	64.63	50.91	47.87	TGME49_249780 |	organism=Toxoplasma_gondii_ME49 | product=hypothetical protein | location=TGME49_chrXII:4795445-4796431(-) | length=328 | sequence_SO=chromosome | SO=protein_coding	249780 |	12	0.625173	0.591562	0.744732	0.717794	0.469894	0.539511	0.440555	0.501187	0.180901	0.578801
TGME49_263500	864	14.6	16.46	46.47	32.34	26.9	TGME49_263500 |	organism=Toxoplasma_gondii_ME49 | product=vacuolar protein sorting-associated protein 26, putative | location=TGME49_chrVIIb:516634-522399(+) | length=368 | sequence_SO=chromosome | SO=protein_coding	263500 |	9	756	14.97	17.06	50.27	35.6	20.38	TGME49_263500 |	organism=Toxoplasma_gondii_ME49 | product=vacuolar protein sorting-associated protein 26, putative | location=TGME49_chrVIIb:516634-522399(+) | length=368 | sequence_SO=chromosome | SO=protein_coding	263500 |	7	0.564937	0.672977	0.597035	0.711214	0.630957	0.83946	0.564937	0.758578	0.137247	0.667512
TGME49_258230	881	14.27	15.08	35.14	17.21	10.87	TGME49_258230 |	organism=Toxoplasma_gondii_ME49 | product=rhoptry kinase family protein ROP20 (ROP20) | location=TGME49_chrVIIb:3491925-3493583(-) | length=552 | sequence_SO=chromosome | SO=protein_coding	258230 |	7	715	15.78	17.41	44.75	21.38	11.59	TGME49_258230 |	organism=Toxoplasma_gondii_ME49 | product=rhoptry kinase family protein ROP20 (ROP20) | location=TGME49_chrVIIb:3491925-3493583(-) | length=552 | sequence_SO=chromosome | SO=protein_coding	258230 |	7	0.597035	0.591562	0.539511	0.539511	0.501187	0.496592	0.461318	0.465586	0.0929793	0.524038
TGME49_228400	884	14.23	17.11	40.82	23.89	17.88	TGME49_228400 |	organism=Toxoplasma_gondii_ME49 | product=WD domain, G-beta repeat-containing protein | location=TGME49_chrX:329791-337913(-) | length=632 | sequence_SO=chromosome | SO=protein_coding	228400 |	10	655	16.65	17.76	40.51	24.84	14.4	TGME49_228400 |	organism=Toxoplasma_gondii_ME49 | product=WD domain, G-beta repeat-containing protein | location=TGME49_chrX:329791-337913(-) | length=632 | sequence_SO=chromosome | SO=protein_coding	228400 |	8	0.672977	0.724436	0.608135	0.654636	0.636796	0.625173	0.625173	0.613762	0.055818	0.645136
TGME49_311890	929	13.43	14.19	43.65	30.46	21.32	TGME49_311890 |	organism=Toxoplasma_gondii_ME49 | product=hypothetical protein | location=TGME49_chrXI:2358433-2361428(+) | length=394 | sequence_SO=chromosome | SO=protein_coding	311890 |	7	798	14.27	16.28	37.31	27.92	21.57	TGME49_311890 |	organism=Toxoplasma_gondii_ME49 | product=hypothetical protein | location=TGME49_chrXI:2358433-2361428(+) | length=394 | sequence_SO=chromosome | SO=protein_coding	311890 |	9	0.529663	0.457088	0.529663	0.461318	0.529663	0.409261	0.570164	0.436516	0.10797	0.490417
TGME49_243730	953	12.95	13	59.21	33.99	19.55	TGME49_243730 |	organism=Toxoplasma_gondii_ME49 | product=rhoptry protein ROP9 (ROP9) | location=TGME49_chrVI:2819522-2822066(+) | length=353 | sequence_SO=chromosome | SO=protein_coding	243730 |	6	1141	9.2	9.21	37.96	23.51	17	TGME49_243730 |	organism=Toxoplasma_gondii_ME49 | product=rhoptry protein ROP9 (ROP9) | location=TGME49_chrVI:2819522-2822066(+) | length=353 | sequence_SO=chromosome | SO=protein_coding	243730 |	5	0.554626	0.49204	0.60256	0.539511	0.630957	0.630957	0.613762	0.613762	0.0807094	0.584772
TGME49_226430	972	12.67	13.11	50	41.33	33.16	TGME49_226430 |	organism=Toxoplasma_gondii_ME49 | product=reticulon protein | location=TGME49_chrX:1644304-1644894(-) | length=196 | sequence_SO=chromosome | SO=protein_coding	226430 |	7	1063	10.12	10.34	41.84	31.12	31.12	TGME49_226430 |	organism=Toxoplasma_gondii_ME49 | product=reticulon protein | location=TGME49_chrX:1644304-1644894(-) | length=196 | sequence_SO=chromosome | SO=protein_coding	226430 |	6	0.474242	0.559758	0.539511	0.648634	0.586138	0.801678	0.597035	0.809096	0.180278	0.627012
TGME49_289360	1003	12.24	13.88	46.72	34.47	28.49	TGME49_289360 |	organism=Toxoplasma_gondii_ME49 | product=hypothetical protein | location=TGME49_chrIX:3231571-3235538(-) | length=351 | sequence_SO=chromosome | SO=protein_coding	289360 |	9	1117	9.43	10.25	39.6	21.94	17.09	TGME49_289360 |	organism=Toxoplasma_gondii_ME49 | product=hypothetical protein | location=TGME49_chrIX:3231571-3235538(-) | length=351 | sequence_SO=chromosome | SO=protein_coding	289360 |	6	0.346737	0.366438	0.346737	0.369828	0.380189	0.496592	0.356451	0.474242	0.140683	0.392152
TGME49_266120	1023	11.86	15.53	45.35	31.23	25.83	TGME49_266120 |	organism=Toxoplasma_gondii_ME49 | product=thioredoxin-dependent peroxidase TPX1/2 (TPX1) | location=TGME49_chrIX:1288667-1292356(-) | length=333 | sequence_SO=chromosome | SO=protein_coding	266120 |	10	964	11.51	14.84	47.45	35.14	22.52	TGME49_266120 |	organism=Toxoplasma_gondii_ME49 | product=thioredoxin-dependent peroxidase TPX1/2 (TPX1) | location=TGME49_chrIX:1288667-1292356(-) | length=333 | sequence_SO=chromosome | SO=protein_coding	266120 |	9	0.519996	0.564937	0.474242	0.515229	0.666807	0.539511	0.549541	0.457088	0.112097	0.535919
TGME49_248460	1025	11.83	13.1	59.72	42.13	32.41	TGME49_248460 |	organism=Toxoplasma_gondii_ME49 | product=ubiquitin, putative | location=TGME49_chrXII:3870805-3872909(+) | length=216 | sequence_SO=chromosome | SO=protein_coding	248460 |	7	1155	9.04	10.69	59.72	34.72	20.83	TGME49_248460 |	organism=Toxoplasma_gondii_ME49 | product=ubiquitin, putative | location=TGME49_chrXII:3870805-3872909(+) | length=216 | sequence_SO=chromosome | SO=protein_coding	248460 |	5	0.519996	0.608135	0.457088	0.539511	0.524808	0.496592	0.597035	0.57544	0.08918	0.539826
TGME49_257750	1041	11.48	12.24	39.63	16.82	16.82	TGME49_257750 |	organism=Toxoplasma_gondii_ME49 | product=homocysteine s-methyltransferase domain-containing protein | location=TGME49_chrVIIb:3853482-3857877(+) | length=434 | sequence_SO=chromosome | SO=protein_coding	257750 |	7	1035	10.46	11.99	22.81	13.13	11.52	TGME49_257750 |	organism=Toxoplasma_gondii_ME49 | product=homocysteine s-methyltransferase domain-containing protein | location=TGME49_chrVIIb:3853482-3857877(+) | length=434 | sequence_SO=chromosome | SO=protein_coding	257750 |	6	0.77983	0.744732	0.737904	0.711214	0.299226	0.37325	0.30761	0.383707	0.37578	0.542184
TGME49_258160	1047	11.43	12.42	42.91	20.08	19.29	TGME49_258160 |	organism=Toxoplasma_gondii_ME49 | product=carbohydrate kinase | location=TGME49_chrVIIb:3542477-3546391(+) | length=508 | sequence_SO=chromosome | SO=protein_coding	258160 |	7	653	16.66	18.57	35.04	25	22.44	TGME49_258160 |	organism=Toxoplasma_gondii_ME49 | product=carbohydrate kinase | location=TGME49_chrVIIb:3542477-3546391(+) | length=508 | sequence_SO=chromosome | SO=protein_coding	258160 |	9	0.549541	0.515229	0.469894	0.444631	0.469894	0.444631	0.544503	0.510505	0.0797407	0.493604
TGME49_251550	1082	10.97	11.89	76.84	68.42	63.16	TGME49_251550 |	organism=Toxoplasma_gondii_ME49 | product=acyl-coa-binding protein | location=TGME49_chrXII:5453851-5454796(-) | length=95 | sequence_SO=chromosome | SO=protein_coding	251550 |	8	1136	9.28	9.3	85.26	62.11	49.47	TGME49_251550 |	organism=Toxoplasma_gondii_ME49 | product=acyl-coa-binding protein | location=TGME49_chrXII:5453851-5454796(-) | length=95 | sequence_SO=chromosome | SO=protein_coding	251550 |	6	0.416869	0.334195	0.366438	0.293765	0.313329	0.390841	0.296483	0.369828	0.121938	0.347718
TGME49_208560	1111	10.58	12.4	39.1	14.48	8.06	TGME49_208560 |	organism=Toxoplasma_gondii_ME49 | product=carrier superfamily protein | location=TGME49_chrIb:777557-783090(-) | length=670 | sequence_SO=chromosome | SO=protein_coding	208560 |	5	1227	8.39	10.15	40	15.82	6.418	TGME49_208560 |	organism=Toxoplasma_gondii_ME49 | product=carrier superfamily protein | location=TGME49_chrIb:777557-783090(-) | length=670 | sequence_SO=chromosome | SO=protein_coding	208560 |	4	0.483059	0.539511	0.549541	0.619441	0.559758	0.704693	0.554626	0.698232	0.12529	0.588608
TGME49_309540	1113	10.57	10.96	50.52	41.87	28.03	TGME49_309540 |	organism=Toxoplasma_gondii_ME49 | product=hypothetical protein | location=TGME49_chrXI:714478-720944(-) | length=289 | sequence_SO=chromosome | SO=protein_coding	309540 |	6	1346	7.23	7.39	45.33	31.83	23.18	TGME49_309540 |	organism=Toxoplasma_gondii_ME49 | product=hypothetical protein | location=TGME49_chrXI:714478-720944(-) | length=289 | sequence_SO=chromosome | SO=protein_coding	309540 |	4	0.125893	0.134276	0.141906	0.152757	0.285759	0.123595	0.283139	0.120226	0.387665	0.170944
TGME49_249920	1117	10.54	12.13	49.82	30.55	19.27	TGME49_249920 |	organism=Toxoplasma_gondii_ME49 | product=diphthine synthase, putative | location=TGME49_chrXII:4942964-4945106(+) | length=275 | sequence_SO=chromosome | SO=protein_coding	249920 |	6	1167	8.98	10.86	46.55	27.27	19.27	TGME49_249920 |	organism=Toxoplasma_gondii_ME49 | product=diphthine synthase, putative | location=TGME49_chrXII:4942964-4945106(+) | length=275 | sequence_SO=chromosome | SO=protein_coding	249920 |	5	0.49204	0.483059	0.60256	0.60256	0.879022	0.724436	0.672977	0.60256	0.190094	0.632402
TGME49_258810	1119	10.53	10.91	47.3	28.04	24.32	TGME49_258810 |	organism=Toxoplasma_gondii_ME49 | product=SAG-related sequence SRS27B (SRS27B) | location=TGME49_chrVIIb:3174942-3175832(-) | length=296 | sequence_SO=chromosome | SO=protein_coding	258810 |	5	968	11.49	11.73	44.59	35.14	35.14	TGME49_258810 |	organism=Toxoplasma_gondii_ME49 | product=SAG-related sequence SRS27B (SRS27B) | location=TGME49_chrVIIb:3174942-3175832(-) | length=296 | sequence_SO=chromosome | SO=protein_coding	258810 |	7	0.128233	0.199526	0.135519	0.212814	0.201372	0.195884	0.194089	0.185353	0.163263	0.181599
TGME49_216720	1150	10.19	10.23	51.37	42.62	32.79	TGME49_216720 |	organism=Toxoplasma_gondii_ME49 | product=hypothetical protein | location=TGME49_chrXI:5945248-5945799(+) | length=183 | sequence_SO=chromosome | SO=protein_coding	216720 |	7	1345	7.24	7.64	57.38	36.61	34.43	TGME49_216720 |	organism=Toxoplasma_gondii_ME49 | product=hypothetical protein | location=TGME49_chrXI:5945248-5945799(+) | length=183 | sequence_SO=chromosome | SO=protein_coding	216720 |	6	0.510505	0.564937	0.448745	0.496592	0.510505	0.60256	0.461318	0.544503	0.093266	0.517458
TGME49_278680	1163	10.02	10.25	33.8	21.83	21.83	TGME49_278680 |	organism=Toxoplasma_gondii_ME49 | product=hypothetical protein | location=TGME49_chrXII:5938056-5940180(-) | length=284 | sequence_SO=chromosome | SO=protein_coding	278680 |	5	1221	8.45	8.5	52.11	31.69	31.69	TGME49_278680 |	organism=Toxoplasma_gondii_ME49 | product=hypothetical protein | location=TGME49_chrXII:5938056-5940180(-) | length=284 | sequence_SO=chromosome | SO=protein_coding	278680 |	6	0.524808	0.559758	0.519996	0.559758	0.194089	0.322107	0.178649	0.296483	0.389614	0.394456
TGME49_225160	1172	9.93	14.51	53.12	23.94	18.2	TGME49_225160 |	organism=Toxoplasma_gondii_ME49 | product=hypothetical protein | location=TGME49_chrX:2445343-2446548(+) | length=401 | sequence_SO=chromosome | SO=protein_coding	225160 |	9	1080	9.95	10.78	43.89	20.45	18.2	TGME49_225160 |	organism=Toxoplasma_gondii_ME49 | product=hypothetical protein | location=TGME49_chrX:2445343-2446548(+) | length=401 | sequence_SO=chromosome | SO=protein_coding	225160 |	6	0.465586	0.505825	0.448745	0.496592	0.672977	0.685488	0.704693	0.724436	0.188641	0.588043
TGME49_309590	1178	9.9	10.93	23.32	14.8	12.11	TGME49_309590 |	organism=Toxoplasma_gondii_ME49 | product=rhoptry protein ROP1 (ROP1) | location=TGME49_chrXI:746156-747496(+) | length=446 | sequence_SO=chromosome | SO=protein_coding	309590 |	7	1245	8.23	8.58	30.04	14.35	8.744	TGME49_309590 |	organism=Toxoplasma_gondii_ME49 | product=rhoptry protein ROP1 (ROP1) | location=TGME49_chrXI:746156-747496(+) | length=446 | sequence_SO=chromosome | SO=protein_coding	309590 |	5	0.246604	0.180302	0.224906	0.180302	0.205116	0.231207	0.185353	0.212814	0.112478	0.208325
TGME49_215980	1179	9.89	10.66	48.57	32.38	30	TGME49_215980 |	organism=Toxoplasma_gondii_ME49 | product=hypothetical protein | location=TGME49_chrXI:6494435-6495067(+) | length=210 | sequence_SO=chromosome | SO=protein_coding	215980 |	9	1047	10.35	10.87	50	32.86	26.67	TGME49_215980 |	organism=Toxoplasma_gondii_ME49 | product=hypothetical protein | location=TGME49_chrXI:6494435-6495067(+) | length=210 | sequence_SO=chromosome | SO=protein_coding	215980 |	6	0.591562	0.648634	0.597035	0.654636	0.465586	0.461318	0.380189	0.380189	0.204367	0.522394
TGME49_293000	1181	9.87	12.88	27.48	7.417	2.189	TGME49_293000 |	organism=Toxoplasma_gondii_ME49 | product=3'5'-cyclic nucleotide phosphodiesterase domain-containing protein | location=TGME49_chrIa:73769-88830(+) | length=2238 | sequence_SO=chromosome | SO=protein_coding	293000 |	5	1534	5.81	7.12	22.79	3.843	1.877	TGME49_293000 |	organism=Toxoplasma_gondii_ME49 | product=3'5'-cyclic nucleotide phosphodiesterase domain-containing protein | location=TGME49_chrIa:73769-88830(+) | length=2238 | sequence_SO=chromosome | SO=protein_coding	293000 |	3	0.591562	0.501187	0.794328	0.654636	0.625173	0.636796	0.613762	0.642688	0.120046	0.632516
TGME49_224270	1189	9.76	14.55	29.46	4.559	1.865	TGME49_224270 |	organism=Toxoplasma_gondii_ME49 | product=hypothetical protein | location=TGME49_chrX:3141047-3152244(-) | length=3378 | sequence_SO=chromosome | SO=protein_coding	224270 |	6	1232	8.34	12.69	22.23	5.861	1.51	TGME49_224270 |	organism=Toxoplasma_gondii_ME49 | product=hypothetical protein | location=TGME49_chrX:3141047-3152244(-) | length=3378 | sequence_SO=chromosome | SO=protein_coding	224270 |	4	0.654636	0.608135	0.731139	0.672977	0.559758	0.642688	0.597035	0.691831	0.0802512	0.644775
TGME49_202110	1192	9.73	10.49	27.96	24.37	20.07	TGME49_202110 |	organism=Toxoplasma_gondii_ME49 | product=hypothetical protein | location=TGME49_chrVIIa:3610128-3610967(-) | length=279 | sequence_SO=chromosome | SO=protein_coding	202110 |	7	1243	8.24	9	26.16	22.22	20.07	TGME49_202110 |	organism=Toxoplasma_gondii_ME49 | product=hypothetical protein | location=TGME49_chrVIIa:3610128-3610967(-) | length=279 | sequence_SO=chromosome | SO=protein_coding	202110 |	6	0.544503	0.591562	0.515229	0.549541	0.331131	0.366438	0.401791	0.452898	0.19013	0.469136
TGME49_315490	1200	9.63	9.84	32.76	20.65	15.02	TGME49_315490 |	organism=Toxoplasma_gondii_ME49 | product=rhoptry protein ROP10 (ROP10) | location=TGME49_chrXI:4753351-4755111(-) | length=586 | sequence_SO=chromosome | SO=protein_coding	315490 |	5	923	12.04	12.35	27.65	18.77	16.38	TGME49_315490 |	organism=Toxoplasma_gondii_ME49 | product=rhoptry protein ROP10 (ROP10) | location=TGME49_chrXI:4753351-4755111(-) | length=586 | sequence_SO=chromosome | SO=protein_coding	315490 |	7	0.251189	0.199526	0.246604	0.197697	0.625173	0.679204	0.544503	0.591562	0.472697	0.416932
TGME49_290040	1220	9.43	9.71	81.03	67.24	57.76	TGME49_290040 |	organism=Toxoplasma_gondii_ME49 | product=macrophage migration inhibitory factor, putative | location=TGME49_chrIX:3598874-3600716(+) | length=116 | sequence_SO=chromosome | SO=protein_coding	290040 |	6	1180	8.87	9.03	81.03	74.14	57.76	TGME49_290040 |	organism=Toxoplasma_gondii_ME49 | product=macrophage migration inhibitory factor, putative | location=TGME49_chrIX:3598874-3600716(+) | length=116 | sequence_SO=chromosome | SO=protein_coding	290040 |	5	0.420727	0.444631	0.369828	0.394457	0.469894	0.49204	0.420727	0.436516	0.0850043	0.431102
TGME49_275440	1267	8.84	9.07	68.3	46.43	35.71	TGME49_275440 |	organism=Toxoplasma_gondii_ME49 | product=dense granule protein GRA6 (GRA6) | location=TGME49_chrX:7271843-7272517(-) | length=224 | sequence_SO=chromosome | SO=protein_coding	275440 |	10	1411	6.58	6.7	62.95	41.96	38.84	TGME49_275440 |	organism=Toxoplasma_gondii_ME49 | product=dense granule protein GRA6 (GRA6) | location=TGME49_chrX:7271843-7272517(-) | length=224 | sequence_SO=chromosome | SO=protein_coding	275440 |	8	0.903649	0.564937	1	0.597035	0.580764	0.413047	0.630957	0.444631	0.301606	0.641878
TGME49_235140	1273	8.81	8.94	40.09	28.6	13.51	TGME49_235140 |	organism=Toxoplasma_gondii_ME49 | product=hypothetical protein | location=TGME49_chrX:4634094-4637851(+) | length=444 | sequence_SO=chromosome | SO=protein_coding	235140 |	4	1213	8.55	8.76	40.54	19.14	13.51	TGME49_235140 |	organism=Toxoplasma_gondii_ME49 | product=hypothetical protein | location=TGME49_chrX:4634094-4637851(+) | length=444 | sequence_SO=chromosome | SO=protein_coding	235140 |	4	0.258226	0.299226	0.277971	0.313329	0.313329	0.353183	0.310456	0.353183	0.0993014	0.309863
TGME49_244260	1305	8.55	9.93	51.5	37.13	34.13	TGME49_244260 |	organism=Toxoplasma_gondii_ME49 | product=hypothetical protein | location=TGME49_chrVI:3144151-3144654(+) | length=167 | sequence_SO=chromosome | SO=protein_coding	244260 |	8	1174	8.93	10.87	57.49	49.7	26.35	TGME49_244260 |	organism=Toxoplasma_gondii_ME49 | product=hypothetical protein | location=TGME49_chrVI:3144151-3144654(+) | length=167 | sequence_SO=chromosome | SO=protein_coding	244260 |	7	0.340408	0.642688	0.20893	0.366438	0.224906	0.277971	0.251189	0.328095	0.391852	0.330078
TGME49_247300	1313	8.48	11.63	28.79	16.83	6.091	TGME49_247300 |	organism=Toxoplasma_gondii_ME49 | product=hypothetical protein | location=TGME49_chrXII:3233866-3240345(-) | length=903 | sequence_SO=chromosome | SO=protein_coding	247300 |	4	1670	4.82	5.56	27.8	12.96	3.876	TGME49_247300 |	organism=Toxoplasma_gondii_ME49 | product=hypothetical protein | location=TGME49_chrXII:3233866-3240345(-) | length=903 | sequence_SO=chromosome | SO=protein_coding	247300 |	2	0.544503	0.483059	0.816582	0.698232	0.608135	0.613762	0.554626	0.570164	0.158989	0.611133
TGME49_271350	1330	8.33	8.8	31.1	11.39	8.318	TGME49_271350 |	organism=Toxoplasma_gondii_ME49 | product=bifunctional protein FolC subfamily protein | location=TGME49_chrVIII:4553293-4560693(-) | length=553 | sequence_SO=chromosome | SO=protein_coding	271350 |	4	1378	6.87	7.18	24.59	8.318	8.318	TGME49_271350 |	organism=Toxoplasma_gondii_ME49 | product=bifunctional protein FolC subfamily protein | location=TGME49_chrVIII:4553293-4560693(-) | length=553 | sequence_SO=chromosome | SO=protein_coding	271350 |	4	0.613762	0.698232	0.591562	0.666807	0.608135	0.608135	0.642688	0.636796	0.0524616	0.633265
TGME49_221180	1342	8.18	9.28	27.6	14.84	11.07	TGME49_221180 |	organism=Toxoplasma_gondii_ME49 | product=hypothetical protein | location=TGME49_chrII:108336-113555(-) | length=768 | sequence_SO=chromosome | SO=protein_coding	221180 |	7	1108	9.59	10.07	29.17	14.71	11.98	TGME49_221180 |	organism=Toxoplasma_gondii_ME49 | product=hypothetical protein | location=TGME49_chrII:108336-113555(-) | length=768 | sequence_SO=chromosome | SO=protein_coding	221180 |	7	0.534564	0.580764	0.501187	0.539511	0.559758	0.47863	0.534564	0.461318	0.0722975	0.523787
TGME49_209810	1344	8.18	8.21	30.56	23.15	19.58	TGME49_209810 |	organism=Toxoplasma_gondii_ME49 | product=hypothetical protein | location=TGME49_chrIb:1464227-1465240(-) | length=337 | sequence_SO=chromosome | SO=protein_coding	209810 |	4	1452	6.29	6.44	25.52	21.36	19.58	TGME49_209810 |	organism=Toxoplasma_gondii_ME49 | product=hypothetical protein | location=TGME49_chrIb:1464227-1465240(-) | length=337 | sequence_SO=chromosome | SO=protein_coding	209810 |	4	0.691831	0.731139	0.685488	0.724436	0.296483	0.376704	0.394457	0.519996	0.30083	0.552567
TGME49_264600	1363	8.06	8.17	30.88	26.73	21.66	TGME49_264600 |	organism=Toxoplasma_gondii_ME49 | product=hypothetical protein | location=TGME49_chrIX:2182679-2183818(+) | length=217 | sequence_SO=chromosome | SO=protein_coding	264600 |	5	1471	6.21	6.44	36.41	23.96	18.89	TGME49_264600 |	organism=Toxoplasma_gondii_ME49 | product=hypothetical protein | location=TGME49_chrIX:2182679-2183818(+) | length=217 | sequence_SO=chromosome | SO=protein_coding	264600 |	3	0.666807	0.704693	0.570164	0.619441	0.18197	0.21677	0.244343	0.296483	0.475184	0.437584
TGME49_215785	1395	7.69	34.31	54.73	45.73	38.11	TGME49_215785 |	organism=Toxoplasma_gondii_ME49 | product=rhoptry protein ROP2A (ROP2A) | location=TGME49_chrX:7156744-7158043(+) | length=433 | sequence_SO=chromosome | SO=protein_coding	215785 |	22	1154	9.05	39.87	61.43	46.42	45.96	TGME49_215785 |	organism=Toxoplasma_gondii_ME49 | product=rhoptry protein ROP2A (ROP2A) | location=TGME49_chrX:7156744-7158043(+) | length=433 | sequence_SO=chromosome | SO=protein_coding	215785 |	28	0.642688	0.534564	0.704693	0.586138	0.474242	0.409261	0.519996	0.452898	0.172089	0.54056
TGME49_258462	1410	7.51	7.85	37.12	18.71	11.04	TGME49_258462 |	organism=Toxoplasma_gondii_ME49 | product=hypothetical protein | location=TGME49_chrVIIb:3407450-3408686(-) | length=326 | sequence_SO=chromosome | SO=protein_coding	258462 |	3	901	12.45	12.97	39.57	21.47	19.63	TGME49_258462 |	organism=Toxoplasma_gondii_ME49 | product=hypothetical protein | location=TGME49_chrVIIb:3407450-3408686(-) | length=326 | sequence_SO=chromosome | SO=protein_coding	258462 |	6	0.401791	0.322107	0.420727	0.349945	0.346737	0.401791	0.529663	0.60256	0.215029	0.421915
TGME49_258458	1436	7.3	7.65	34.23	27.69	20	TGME49_258458 |	organism=Toxoplasma_gondii_ME49 | product=hypothetical protein | location=TGME49_chrVIIb:3409187-3410656(-) | length=260 | sequence_SO=chromosome | SO=protein_coding	258458 |	5	1910	3.68	3.76	33.85	16.15	16.15	TGME49_258458 |	organism=Toxoplasma_gondii_ME49 | product=hypothetical protein | location=TGME49_chrVIIb:3409187-3410656(-) | length=260 | sequence_SO=chromosome | SO=protein_coding	258458 |	4	0.487529	0.401791	0.630957	0.510505	0.444631	0.452898	0.461318	0.469894	0.13167	0.48244
TGME49_207930	1443	7.23	7.27	38.16	27.05	22.22	TGME49_207930 |	organism=Toxoplasma_gondii_ME49 | product=phosphatidylethanolamine-binding protein | location=TGME49_chrIb:443497-446119(-) | length=207 | sequence_SO=chromosome | SO=protein_coding	207930 |	4	1335	7.31	7.41	33.82	22.22	22.22	TGME49_207930 |	organism=Toxoplasma_gondii_ME49 | product=phosphatidylethanolamine-binding protein | location=TGME49_chrIb:443497-446119(-) | length=207 | sequence_SO=chromosome | SO=protein_coding	207930 |	4	0.280543	0.267917	0.272898	0.258226	0.296483	0.121339	0.272898	0.115878	0.290209	0.235773
TGME49_208500	1478	6.94	7.22	25.89	8.962	4.979	TGME49_208500 |	organism=Toxoplasma_gondii_ME49 | product=protein phosphatase 2C domain-containing protein | location=TGME49_chrIb:730131-737318(-) | length=703 | sequence_SO=chromosome | SO=protein_coding	208500 |	3	1158	9.03	9.57	23.04	12.23	9.957	TGME49_208500 |	organism=Toxoplasma_gondii_ME49 | product=protein phosphatase 2C domain-containing protein | location=TGME49_chrIb:730131-737318(-) | length=703 | sequence_SO=chromosome | SO=protein_coding	208500 |	5	0.405508	0.47863	0.539511	0.666807	0.515229	0.672977	0.47863	0.597035	0.163173	0.544291
TGME49_237015	1479	6.93	7.14	39.02	29.55	28.03	TGME49_237015 |	organism=Toxoplasma_gondii_ME49 | product=hypothetical protein | location=TGME49_chrX:5673948-5674742(-) | length=264 | sequence_SO=chromosome | SO=protein_coding	237015 |	5	1530	5.84	5.92	32.58	14.39	14.39	TGME49_237015 |	organism=Toxoplasma_gondii_ME49 | product=hypothetical protein | location=TGME49_chrX:5673948-5674742(-) | length=264 | sequence_SO=chromosome | SO=protein_coding	237015 |	4	0.277971	0.334195	0.340408	0.416869	0.133045	0.147231	0.158489	0.17378	0.409329	0.247749
TGME49_203230	1499	6.79	7.27	34.38	22.77	18.3	TGME49_203230 |	organism=Toxoplasma_gondii_ME49 | product=hypothetical protein | location=TGME49_chrVIIa:2659506-2660180(+) | length=224 | sequence_SO=chromosome | SO=protein_coding	203230 |	4	1268	8	8.16	44.64	22.77	22.77	TGME49_203230 |	organism=Toxoplasma_gondii_ME49 | product=hypothetical protein | location=TGME49_chrVIIa:2659506-2660180(+) | length=224 | sequence_SO=chromosome | SO=protein_coding	203230 |	5	0.539511	0.554626	0.510505	0.529663	0.549541	0.57544	0.510505	0.539511	0.038237	0.538663
TGME49_309530	1540	6.39	8.19	76.05	41.92	32.34	TGME49_309530 |	organism=Toxoplasma_gondii_ME49 | product=hypothetical protein | location=TGME49_chrXI:707368-711765(-) | length=167 | sequence_SO=chromosome | SO=protein_coding	309530 |	5	1312	7.52	8.16	68.26	43.71	26.95	TGME49_309530 |	organism=Toxoplasma_gondii_ME49 | product=hypothetical protein | location=TGME49_chrXI:707368-711765(-) | length=167 | sequence_SO=chromosome | SO=protein_coding	309530 |	4	0.60256	0.49204	0.57544	0.444631	0.660694	0.698232	0.60256	0.636796	0.134398	0.589119
TGME49_311780	1571	6.16	6.4	39.29	20.91	10.58	TGME49_311780 |	organism=Toxoplasma_gondii_ME49 | product=Zn-containing alcohol dehydrogenase | location=TGME49_chrXI:2283471-2289606(-) | length=397 | sequence_SO=chromosome | SO=protein_coding	311780 |	4	1669	4.83	4.96	36.52	10.33	5.542	TGME49_311780 |	organism=Toxoplasma_gondii_ME49 | product=Zn-containing alcohol dehydrogenase | location=TGME49_chrXI:2283471-2289606(-) | length=397 | sequence_SO=chromosome | SO=protein_coding	311780 |	2	0.105682	0.100925	0.103753	0.0912011	0.258226	0.102802	0.205116	0.0824138	0.456351	0.131265
TGME49_290700	1576	6.14	6.33	37.46	17.46	12.7	TGME49_290700 |	organism=Toxoplasma_gondii_ME49 | product=hypothetical protein | location=TGME49_chrIX:3850189-3851136(+) | length=315 | sequence_SO=chromosome | SO=protein_coding	290700 |	3	1463	6.24	8.47	41.27	22.22	13.33	TGME49_290700 |	organism=Toxoplasma_gondii_ME49 | product=hypothetical protein | location=TGME49_chrIX:3850189-3851136(+) | length=315 | sequence_SO=chromosome | SO=protein_coding	290700 |	4	0.870964	0.787046	0.83946	0.758578	0.801678	0.383707	0.359749	0.17378	0.407566	0.62187
TGME49_212210	1609	6	6.32	28.93	18.21	18.21	TGME49_212210 |	organism=Toxoplasma_gondii_ME49 | product=hypothetical protein | location=TGME49_chrX:3978505-3980224(-) | length=280 | sequence_SO=chromosome | SO=protein_coding	212210 |	3	1846	4	4.12	32.5	13.57	13.57	TGME49_212210 |	organism=Toxoplasma_gondii_ME49 | product=hypothetical protein | location=TGME49_chrX:3978505-3980224(-) | length=280 | sequence_SO=chromosome | SO=protein_coding	212210 |	2	0.870964	0.824138	0.990832	0.946237	0.380189	0.376704	0.343558	0.340408	0.438406	0.634129
TGME49_225315	1623	5.94	6.59	37.66	17.72	10.13	TGME49_225315 |	organism=Toxoplasma_gondii_ME49 | product=hypothetical protein | location=TGME49_chrX:2316186-2318268(-) | length=316 | sequence_SO=chromosome | SO=protein_coding	225315 |	3	1716	4.56	5.46	29.11	22.15	12.66	TGME49_225315 |	organism=Toxoplasma_gondii_ME49 | product=hypothetical protein | location=TGME49_chrX:2316186-2318268(-) | length=316 | sequence_SO=chromosome | SO=protein_coding	225315 |	4	0.824138	0.816582	0.855067	0.83946	0.283139	0.440555	0.255859	0.363078	0.435202	0.584735
TGME49_261780	1632	5.87	6.13	36.76	25.88	9.706	TGME49_261780 |	organism=Toxoplasma_gondii_ME49 | product=microneme protein MIC7 (MIC7) | location=TGME49_chrVIIb:1530570-1534723(-) | length=340 | sequence_SO=chromosome | SO=protein_coding	261780 |	3	1819	4.05	6.57	32.65	16.47	8.529	TGME49_261780 |	organism=Toxoplasma_gondii_ME49 | product=microneme protein MIC7 (MIC7) | location=TGME49_chrVIIb:1530570-1534723(-) | length=340 | sequence_SO=chromosome | SO=protein_coding	261780 |	3	0.334195	0.277971	0.387258	0.319154	0.666807	0.654636	0.625173	0.613762	0.326682	0.484869
TGME49_259205	1640	5.79	5.96	19.14	15.9	14.56	TGME49_259205 |	organism=Toxoplasma_gondii_ME49 | product=hypothetical protein | location=TGME49_chrVIIb:2878022-2879137(+) | length=371 | sequence_SO=chromosome | SO=protein_coding	259205 |	4	1709	4.6	4.72	28.84	18.87	11.32	TGME49_259205 |	organism=Toxoplasma_gondii_ME49 | product=hypothetical protein | location=TGME49_chrVIIb:2878022-2879137(+) | length=371 | sequence_SO=chromosome | SO=protein_coding	259205 |	4	0.212814	0.0946237	0.220801	0.102802	0.167494	0.233346	0.170608	0.235505	0.292807	0.179749
TGME49_210700	1758	4.99	8.95	21.89	3.263	0.7174	TGME49_210700 |	organism=Toxoplasma_gondii_ME49 | product=hypothetical protein | location=TGME49_chrIV:2121505-2154366(+) | length=8642 | sequence_SO=chromosome | SO=protein_coding	210700 |	9	2434	1.82	5.98	17.38	2.835	0.6249	TGME49_210700 |	organism=Toxoplasma_gondii_ME49 | product=hypothetical protein | location=TGME49_chrIV:2121505-2154366(+) | length=8642 | sequence_SO=chromosome | SO=protein_coding	210700 |	7	0.60256	0.461318	0.698232	0.534564	0.554626	0.267917	0.801678	0.398107	0.291421	0.539875
TGME49_233350	1783	4.84	5.2	64.8	62.4	57.6	TGME49_233350 |	organism=Toxoplasma_gondii_ME49 | product=nuclear transport factor 2, putative | location=TGME49_chrVIII:2605811-2607924(+) | length=125 | sequence_SO=chromosome | SO=protein_coding	233350 |	5	1710	4.6	4.71	38.4	32.8	28	TGME49_233350 |	organism=Toxoplasma_gondii_ME49 | product=nuclear transport factor 2, putative | location=TGME49_chrVIII:2605811-2607924(+) | length=125 | sequence_SO=chromosome | SO=protein_coding	233350 |	4	0.698232	0.337287	0.887156	0.409261	1.21339	0.580764	0.801678	0.405508	0.416601	0.66666
TGME49_228370	1831	4.46	5.36	23.19	10.84	6.627	TGME49_228370 |	organism=Toxoplasma_gondii_ME49 | product=hypothetical protein | location=TGME49_chrX:371864-375358(+) | length=332 | sequence_SO=chromosome | SO=protein_coding	228370 |	3	2181	2.25	2.7	21.69	8.133	2.41	TGME49_228370 |	organism=Toxoplasma_gondii_ME49 | product=hypothetical protein | location=TGME49_chrX:371864-375358(+) | length=332 | sequence_SO=chromosome | SO=protein_coding	228370 |	1	0.630957	0.591562	0.672977	0.630957	0.515229	0.465586	0.672977	0.60256	0.115071	0.597851
TGME49_295850	1838	4.4	10.44	21.88	3.135	0.9144	TGME49_295850 |	organism=Toxoplasma_gondii_ME49 | product=cyclic nucleotide-binding domain-containing protein | location=TGME49_chrIa:1494583-1508220(-) | length=3062 | sequence_SO=chromosome | SO=protein_coding	295850 |	3	2268	2.07	6.11	19.6	1.404	0.4899	TGME49_295850 |	organism=Toxoplasma_gondii_ME49 | product=cyclic nucleotide-binding domain-containing protein | location=TGME49_chrIa:1494583-1508220(-) | length=3062 | sequence_SO=chromosome | SO=protein_coding	295850 |	2	0.608135	0.469894	0.809096	0.625173	0.613762	0.636796	0.751623	0.787046	0.159543	0.66269
TGME49_210310	1899	4.1	13.75	22.63	5.343	2.398	TGME49_210310 |	organism=Toxoplasma_gondii_ME49 | product=hypothetical protein | location=TGME49_chrIX:4873318-4881538(-) | length=2377 | sequence_SO=chromosome | SO=protein_coding	210310 |	6	1795	4.14	10.7	23.69	5.721	1.683	TGME49_210310 |	organism=Toxoplasma_gondii_ME49 | product=hypothetical protein | location=TGME49_chrIX:4873318-4881538(-) | length=2377 | sequence_SO=chromosome | SO=protein_coding	210310 |	3	0.597035	0.608135	0.679204	0.698232	0.383707	0.440555	0.428549	0.524808	0.204185	0.545028
TGME49_281600	1938	4	4.18	34.82	12.95	10.71	TGME49_281600 |	organism=Toxoplasma_gondii_ME49 | product=hypothetical protein | location=TGME49_chrVIIa:4217749-4219046(+) | length=224 | sequence_SO=chromosome | SO=protein_coding	281600 |	3	1815	4.08	4.24	27.68	10.71	10.71	TGME49_281600 |	organism=Toxoplasma_gondii_ME49 | product=hypothetical protein | location=TGME49_chrVIIa:4217749-4219046(+) | length=224 | sequence_SO=chromosome | SO=protein_coding	281600 |	2	0.510505	0.496592	0.387258	0.380189	0.42462	0.47863	0.283139	0.313329	0.191928	0.409283
TGME49_267450	1998	3.61	5.42	17.8	7.28	1.82	TGME49_267450 |	organism=Toxoplasma_gondii_ME49 | product=alpha-tubulin suppressor protein | location=TGME49_chrIX:636510-648607(+) | length=989 | sequence_SO=chromosome | SO=protein_coding	267450 |	1	1791	4.16	4.45	15.47	4.348	2.528	TGME49_267450 |	organism=Toxoplasma_gondii_ME49 | product=alpha-tubulin suppressor protein | location=TGME49_chrIX:636510-648607(+) | length=989 | sequence_SO=chromosome | SO=protein_coding	267450 |	2	0.544503	0.704693	0.564937	0.724436	0.654636	0.660694	0.737904	0.744732	0.107847	0.667067
TGME49_289940	2008	3.57	4.24	28.57	7.368	4.211	TGME49_289940 |	organism=Toxoplasma_gondii_ME49 | product=uroporphyrinogen decarboxylase | location=TGME49_chrIX:3532709-3539786(-) | length=665 | sequence_SO=chromosome | SO=protein_coding	289940 |	2	1433	6.42	6.84	24.81	9.173	6.165	TGME49_289940 |	organism=Toxoplasma_gondii_ME49 | product=uroporphyrinogen decarboxylase | location=TGME49_chrIX:3532709-3539786(-) | length=665 | sequence_SO=chromosome | SO=protein_coding	289940 |	3	0.912011	0.954993	0.83946	0.879022	0.319154	0.448745	0.37325	0.519996	0.378596	0.655829
TGME49_234400	2047	3.37	3.73	26.34	12.68	12.68	TGME49_234400 |	organism=Toxoplasma_gondii_ME49 | product=hypothetical protein | location=TGME49_chrX:4337767-4339034(-) | length=205 | sequence_SO=chromosome | SO=protein_coding	234400 |	2	1616	5.19	6.16	20	15.61	15.61	TGME49_234400 |	organism=Toxoplasma_gondii_ME49 | product=hypothetical protein | location=TGME49_chrX:4337767-4339034(-) | length=205 | sequence_SO=chromosome | SO=protein_coding	234400 |	3	0.57544	0.319154	0.331131	0.194089	0.534564	0.57544	0.405508	0.432514	0.303865	0.42098
TGME49_295400	2052	3.33	4.09	21.26	8.119	4.768	TGME49_295400 |	organism=Toxoplasma_gondii_ME49 | product=hypothetical protein | location=TGME49_chrIa:1779499-1783402(-) | length=776 | sequence_SO=chromosome | SO=protein_coding	295400 |	3	1779	4.21	4.81	21.26	4.51	3.866	TGME49_295400 |	organism=Toxoplasma_gondii_ME49 | product=hypothetical protein | location=TGME49_chrIa:1779499-1783402(-) | length=776 | sequence_SO=chromosome | SO=protein_coding	295400 |	2	0.870964	0.895365	0.862979	0.887156	0.316228	0.30761	0.416869	0.413047	0.419406	0.621277
TGME49_275710	2069	3.24	4.59	15.28	7.81	4.924	TGME49_275710 |	organism=Toxoplasma_gondii_ME49 | product=hypothetical protein | location=TGME49_chrIII:263069-265112(-) | length=589 | sequence_SO=chromosome | SO=protein_coding	275710 |	2	2168	2.28	2.64	12.9	7.301	4.924	TGME49_275710 |	organism=Toxoplasma_gondii_ME49 | product=hypothetical protein | location=TGME49_chrIII:263069-265112(-) | length=589 | sequence_SO=chromosome | SO=protein_coding	275710 |	2	0.586138	0.559758	0.570164	0.544503	0.444631	0.554626	0.444631	0.554626	0.0976094	0.532385
TGME49_206340	2074	3.23	3.26	25.67	17.65	17.65	TGME49_206340 |	organism=Toxoplasma_gondii_ME49 | product=hypothetical protein | location=TGME49_chrVIIa:1054248-1055387(-) | length=187 | sequence_SO=chromosome | SO=protein_coding	206340 |	2	2398	2	2	13.37	9.091	9.091	TGME49_206340 |	organism=Toxoplasma_gondii_ME49 | product=hypothetical protein | location=TGME49_chrVIIa:1054248-1055387(-) | length=187 | sequence_SO=chromosome | SO=protein_coding	206340 |	1	0.744732	0.636796	0.772681	0.660694	0.630957	0.591562	0.636796	0.60256	0.0924981	0.659597
TGME49_308050	2310	2.17	2.83	56.57	15.15	7.071	TGME49_308050 |	organism=Toxoplasma_gondii_ME49 | product=thioredoxin domain-containing protein | location=TGME49_chrXII:532149-534882(+) | length=198 | sequence_SO=chromosome | SO=protein_coding	308050 |	1	2235	2.11	4.63	37.37	17.17	10.1	TGME49_308050 |	organism=Toxoplasma_gondii_ME49 | product=thioredoxin domain-containing protein | location=TGME49_chrXII:532149-534882(+) | length=198 | sequence_SO=chromosome | SO=protein_coding	308050 |	2	0.608135	0.554626	0.724436	0.660694	0.625173	0.636796	0.751623	0.765597	0.104809	0.665885
TGME49_241820	2338	2.11	2.83	24.4	15.81	5.498	TGME49_241820 |	organism=Toxoplasma_gondii_ME49 | product=membrane protein, putative | location=TGME49_chrVI:1727205-1728589(+) | length=291 | sequence_SO=chromosome | SO=protein_coding	241820 |	1	2110	2.49	3.1	23.37	13.75	5.498	TGME49_241820 |	organism=Toxoplasma_gondii_ME49 | product=membrane protein, putative | location=TGME49_chrVI:1727205-1728589(+) | length=291 | sequence_SO=chromosome | SO=protein_coding	241820 |	1	0.751623	0.685488	0.787046	0.717794	0.444631	0.554626	0.510505	0.642688	0.179353	0.6368
